# Supplementary material for: Genome-wide comparative analysis of the nucleotide-binding site-encoding genes in four Ipomoea species
Source: Front Plant Sci. 2022 Aug 18;13:960723. doi: 10.3389/fpls.2022.960723 (PMC9434374; doi:10.3389/fpls.2022.960723)
Supplement: Supplementary Table 1 — Primers used in qRT-PCR. [file Table_1.XLSX]

## Sheet: Sheet1
Table S1 Primers used in qRT-PCR.
Primer name	Primer sequence (5′-3′)
g4317.t1-F	GGCTCGATTTTGGGCTATGGT
g4317.t1-R	TGCTGCAGGAAGGAGTACAG
g12493.t1-F	GCTGACAAATTCCAGCAGGC
g12493.t1-R	GCAGCTGTCTGAAAACGACG
g61593.t1-F	TGCAAACCAGGTTCCCCAAG
g61593.t1-R	GGCCTCTGAAAGCCCTGAAA
g21889.t1-F	GACTGTGGTCGGTTTCCTGA
g21889.t1-R	CGACCGTGTAGAGCGTGAAT
g8106.t1-F	CCGTGGAAGGTGAAAAGTGG
g8106.t1-R	AGTAGGCGCTCAAGTTTCGG
Actin-F	AGCAGCATGAAGATTAAGGTTGTAGCAC
Actin-R	TGGAAAATTAGAAGCACTTCCTGTGAAC
