# Supplementary material for: Genome-wide comparative analysis of the nucleotide-binding site-encoding genes in four Ipomoea species
Source: Front Plant Sci. 2022 Aug 18;13:960723. doi: 10.3389/fpls.2022.960723 (PMC9434374; doi:10.3389/fpls.2022.960723)
Supplement: Supplementary Table 2 — Nucleotide-binding site (NBS)-encoding genes information of I. batatas, I. trifida, I. triloba, and I. nil. [file Table_2.XLSX]

## Sheet: Ipomoea_batatas
Protein_id	Number of amino acids	Exon number	Gene type	Gene_location(chromosome)	strand	Gene_start	Gene_end	Genes_distance	Distance to 200kb	Number of non-NBS genes between nearby NBS-encoding genes	Cluster
g614.t1	1079	7	CNL	LG1	+	3468443	3478475				cluster1
g616.t1	561	4	NL	LG1	+	3482133	3486125	3658	196342	2
g618.t1	1028	9	NL	LG1	+	3494323	3502355	8198	191802	2
g661.t1	577	4	NL	LG1	+	3865929	3869283	363574	-163574	43
g1816.t1	618	3	NL	LG1	+	11790106	11793614	7920823	-7720823	1155
g2208.t1	1291	8	NL	LG1	+	15113736	15123790	3320122	-3120122	392
g2358.t1	510	3	CN	LG1	+	16258348	16261148	1134558	-934558	150	cluster2
g2364.t1	245	5	CN	LG1	+	16318998	16323964	57850	142150	6
g2367.t1	570	9	N	LG1	+	16336808	16340904	12844	187156	3
g2814.t1	826	6	N	LG1	+	19753794	19761514	3412890	-3212890	447
g3126.t1	794	6	CNL	LG1	-	22154955	22163409	2393441	-2193441	312
g3184.t1	381	3	CN	LG1	-	22672712	22675467	509303	-309303	58	cluster3
g3186.t1	579	5	NL	LG1	-	22707159	22712197	31692	168308	2
g3338.t1	659	8	CN	LG1	+	23866360	23870941	1154163	-954163	152
g3538.t1	1346	8	CNL	LG1	+	25380699	25386694	1509758	-1309758	200	cluster4
g3551.t1	850	3	CNL	LG1	-	25505275	25516294	118581	81419	13
g3552.t1	588	2	NL	LG1	-	25534596	25537088	18302	181698	1
g3562.t1	949	3	CNL	LG1	+	25588053	25594707	50965	149035	10
g4311.t1	1231	3	CNL	LG2	-	920433	925576	-24674274	24874274	749	cluster5
g4316.t1	901	7	NL	LG2	+	953491	959170	27915	172085	5
g4317.t1	831	2	CNL	LG2	-	959608	962376	438	199562	1
g5763.t1	1224	10	TNL	LG2	+	10498515	10506799	9536139	-9336139	1446	cluster6
g5767.t1	1163	5	TNL	LG2	-	10530010	10534300	23211	176789	4
g5768.t1	1208	7	TNL	LG2	-	10537519	10544510	3219	196781	1
g6746.t1	843	4	CNL	LG2	-	17886383	17889892	7341873	-7141873	978
g7117.t1	744	5	CNL	LG2	+	20699012	20704342	2809120	-2609120	371
g7304.t1	745	6	CN	LG2	+	22427716	22432546	1723374	-1523374	187	cluster7
g7305.t1	615	8	N	LG2	+	22434486	22438560	1940	198060	1
g7432.t1	599	6	CNL	LG2	-	23493211	23497592	1054651	-854651	127
g7433.t1	742	5	CNL	LG2	-	23501921	23505562	4329	195671	1
g7450.t1	291	4	N	LG2	-	23642816	23645613	137254	62746	17
g7455.t1	849	3	CNL	LG2	-	23661312	23664173	15699	184301	5
g7497.t1	898	7	TNL	LG2	-	23912425	23926824	248252	-48252	42
g7592.t1	676	7	CNL	LG2	-	24687961	24693429	761137	-561137	95
g7752.t1	628	5	NL	LG2	+	25939166	25941773	1245737	-1045737	160	cluster8
g7756.t1	368	3	CN	LG2	+	25957396	25959009	15623	184377	4
g7758.t1	838	6	CN	LG2	+	25969756	25974961	10747	189253	2
g7765.t1	916	8	CN	LG2	-	26018355	26024501	43394	156606	7
g7766.t1	842	6	CNL	LG2	+	26031316	26036488	6815	193185	1
g7768.t1	670	4	CN	LG2	+	26053076	26056619	16588	183412	2
g7784.t1	896	3	CNL	LG2	-	26135871	26144933	79252	120748	16	cluster9
g7785.t1	696	6	CNL	LG2	-	26146443	26149753	1510	198490	1
g7787.t1	876	5	CNL	LG2	-	26157493	26168133	7740	192260	2
g7843.t1	816	8	CNL	LG2	+	26635954	26646315	467821	-267821	56
g7867.t1	611	6	CN	LG2	+	26838042	26843276	191727	8273	24
g8106.t1	818	4	CN	LG2	-	28807997	28811911	1964721	-1764721	239	cluster10
g8113.t1	324	4	NL	LG2	+	28898116	28900609	86205	113795	7
g8187.t1	774	1	NL	LG2	+	29468555	29471155	567946	-367946	74	cluster11
g8188.t1	701	2	NL	LG2	-	29472744	29475370	1589	198411	1
g8216.t1	770	1	NL	LG2	+	29682370	29684973	207000	-7000	28	cluster12
g8217.t1	707	2	NL	LG2	-	29687163	29689855	2190	197810	1
g8224.t1	666	4	NL	LG2	+	29770490	29773040	80635	119365	7
g8225.t1	734	2	NL	LG2	-	29775428	29778035	2388	197612	1
g8270.t1	922	6	CNL	LG2	-	30089899	30102373	311864	-111864	45
g8384.t1	479	4	N	LG2	+	30918182	30920394	815809	-615809	114
g8443.t1	595	6	NL	LG2	-	31335794	31339003	415400	-215400	59
g8452.t1	672	6	NL	LG2	+	31373044	31377236	34041	165959	9	cluster13
g8458.t1	1264	5	NL	LG2	-	31415050	31420099	37814	162186	6
g8718.t1	929	2	CNL	LG2	+	33163287	33166734	1743188	-1543188	260	cluster14
g8720.t1	910	2	CNL	LG2	+	33171437	33174907	4703	195297	2
g8853.t1	1251	11	NL	LG2	+	34131300	34141151	956393	-756393	133	cluster15
g8855.t1	663	6	NL	LG2	+	34147590	34152342	6439	193561	2
g8857.t1	1399	12	CNL	LG2	+	34157050	34168201	4708	195292	2
g8858.t1	453	3	CN	LG2	+	34170050	34173570	1849	198151	1
g8859.t1	471	1	CN	LG2	+	34176210	34177995	2640	197360	1
g8866.t1	563	6	N	LG2	-	34217245	34221197	39250	160750	7
g8867.t1	629	8	N	LG2	-	34221307	34225397	110	199890	1
g8868.t1	570	5	CNL	LG2	-	34226978	34231197	1581	198419	1
g8869.t1	604	6	NL	LG2	-	34232128	34235707	931	199069	1
g8870.t1	814	5	CNL	LG2	+	34239402	34244770	3695	196305	1
g8871.t1	604	7	CN	LG2	-	34247084	34250237	2314	197686	1
g8963.t1	924	2	CNL	LG2	-	34783129	34786321	532892	-332892	92	cluster16
g8964.t1	944	2	CNL	LG2	-	34788325	34791651	2004	197996	1
g8965.t1	849	4	CNL	LG2	-	34794022	34797301	2371	197629	1
g8966.t1	903	3	CNL	LG2	-	34798042	34801281	741	199259	1
g9167.t1	1109	14	CNL	LG2	+	36121849	36129508	1320568	-1120568	201	cluster17
g9168.t1	903	3	CNL	LG2	+	36134389	36138667	4881	195119	1
g9225.t1	975	12	TNL	LG2	+	36428960	36436069	290293	-90293	57	cluster18
g9226.t1	879	10	TNL	LG2	+	36440270	36446283	4201	195799	1
g9227.t1	792	9	TNL	LG2	+	36449570	36455727	3287	196713	1
g9231.t1	566	5	TN	LG2	+	36472140	36476142	16413	183587	4
g9234.t1	468	2	TN	LG2	+	36485620	36487612	9478	190522	3
g9239.t1	1346	18	TN	LG2	+	36529769	36539671	42157	157843	5
g9240.t1	932	11	TNL	LG2	+	36543469	36552477	3798	196202	1
g9241.t1	847	5	TNL	LG2	+	36557169	36562414	4692	195308	1
g9295.t1	816	4	NL	LG2	-	36901628	36905498	339214	-139214	54	cluster19
g9296.t1	835	7	CNL	LG2	-	36909760	36914538	4262	195738	1
g9297.t1	675	6	N	LG2	-	36919546	36924178	5008	194992	1
g9298.t1	773	6	N	LG2	-	36929593	36934318	5415	194585	1
g9299.t1	755	6	NL	LG2	-	36934976	36939398	658	199342	1
g9301.t1	791	5	NL	LG2	-	36940631	36944668	1233	198767	2
g9302.t1	386	3	N	LG2	-	36948826	36950868	4158	195842	1
g9306.t1	854	4	NL	LG2	-	36959475	36962598	8607	191393	4
g9307.t1	821	5	NL	LG2	-	36964001	36968028	1403	198597	1
g9308.t1	862	7	CNL	LG2	-	36973895	36978798	5867	194133	1
g9309.t1	948	8	N	LG2	-	36982043	36987848	3245	196755	1
g9310.t1	761	4	NL	LG2	-	36989189	36993348	1341	198659	1
g9354.t1	473	4	CN	LG2	+	37251145	37257853	257797	-57797	44
g9382.t1	655	4	CNL	LG2	-	37382925	37386742	125072	74928	28
g10834.t1	740	7	TNL	LG3	-	10444887	10453264	-26941855	27141855	1452	cluster20
g10835.t1	253	2	CN	LG3	-	10460841	10462115	7577	192423	1
g11107.t1	656	6	N	LG3	+	12440264	12443749	1978149	-1778149	272	cluster21
g11108.t1	897	3	CNL	LG3	+	12445954	12449902	2205	197795	1
g11109.t1	481	6	CN	LG3	+	12451394	12455651	1492	198508	1
g11114.t1	363	7	CN	LG3	+	12490264	12493782	34613	165387	5
g11195.t1	636	4	CNL	LG3	-	13057375	13060660	563593	-363593	81
g11467.t1	208	4	N	LG3	-	15020839	15025520	1960179	-1760179	272	cluster22
g11471.t1	720	3	NL	LG3	-	15059642	15066889	34122	165878	4
g11573.t1	859	4	NL	LG3	-	15952091	15956220	885202	-685202	102
g11611.t1	1008	6	NL	LG3	+	16217082	16226857	260862	-60862	38	cluster23
g11616.t1	1236	4	CNL	LG3	-	16269710	16274307	42853	157147	5
g11962.t1	703	5	CNL	LG3	-	18880408	18883579	2606101	-2406101	346	cluster24
g11967.t1	451	1	CN	LG3	-	18893141	18895349	9562	190438	5
g11969.t1	759	4	NL	LG3	-	18909801	18913788	14452	185548	2
g11971.t1	370	2	N	LG3	-	18918745	18920208	4957	195043	2
g11972.t1	746	4	CNL	LG3	-	18922038	18926058	1830	198170	1
g11989.t1	450	6	CN	LG3	+	19012203	19015658	86145	113855	17
g12000.t1	657	6	CN	LG3	+	19091840	19095047	76182	123818	11
g12022.t1	890	2	CNL	LG3	-	19222664	19226065	127617	72383	22	cluster25
g12025.t1	344	5	N	LG3	-	19238250	19241135	12185	187815	3
g12028.t1	761	5	CNL	LG3	-	19267182	19270860	26047	173953	3
g12030.t1	716	6	CNL	LG3	-	19275372	19279060	4512	195488	2
g12032.t1	854	3	CNL	LG3	-	19284721	19288460	5661	194339	2
g12034.t1	672	4	CNL	LG3	-	19293452	19297040	4992	195008	2
g12036.t1	1094	10	CNL	LG3	-	19298490	19304130	1450	198550	2
g12084.t1	550	3	TN	LG3	+	19614252	19617212	310122	-110122	48
g12103.t1	608	5	CNL	LG3	+	19768484	19771791	151272	48728	19	cluster26
g12104.t1	900	3	NL	LG3	+	19773044	19778772	1253	198747	1
g12105.t1	538	6	CN	LG3	+	19780554	19783713	1782	198218	1
g12117.t1	679	6	CNL	LG3	-	19859985	19863149	76272	123728	12	cluster27
g12118.t1	2137	12	NL	LG3	-	19866751	19875059	3602	196398	1
g12119.t1	420	4	CN	LG3	-	19876641	19878909	1582	198418	1
g12134.t1	1021	7	CNL	LG3	+	19957575	19962177	78666	121334	15
g12151.t1	721	4	NL	LG3	-	20064571	20068270	102394	97606	17
g12319.t1	809	5	NL	LG3	+	21350849	21355131	1282579	-1082579	168	cluster28
g12324.t1	840	2	CNL	LG3	-	21409748	21413014	54617	145383	5
g12360.t1	2461	15	CN	LG3	+	21709766	21725839	296752	-96752	36
g12382.t1	2365	16	CNL	LG3	+	21920040	21932933	194201	5799	22	cluster29
g12383.t1	897	3	CNL	LG3	-	21933483	21938095	550	199450	1
g12384.t1	914	4	CN	LG3	+	21939080	21943230	985	199015	1
g12385.t1	884	3	CNL	LG3	+	21946700	21952943	3470	196530	1
g12386.t1	935	3	NL	LG3	+	21966409	21974534	13466	186534	1
g12387.t1	821	4	NL	LG3	+	21992509	21995856	17975	182025	1
g12389.t1	651	5	NL	LG3	+	22004969	22009876	9113	190887	2
g12390.t1	639	5	NL	LG3	+	22016399	22020701	6523	193477	1
g12392.t1	930	2	NL	LG3	+	22027429	22032702	6728	193272	2
g12393.t1	1296	5	NL	LG3	+	22036189	22041338	3487	196513	1
g12396.t1	983	4	CNL	LG3	+	22050989	22056689	9651	190349	3
g12397.t1	937	3	CNL	LG3	+	22058079	22063283	1390	198610	1
g12399.t1	300	6	NL	LG3	+	22069259	22076610	5976	194024	2
g12413.t1	659	3	NL	LG3	-	22163160	22167852	86550	113450	14	cluster30
g12414.t1	715	4	CNL	LG3	-	22170932	22175962	3080	196920	1
g12415.t1	881	4	CNL	LG3	-	22178879	22183382	2917	197083	1
g12416.t1	1253	9	NL	LG3	-	22188433	22203902	5051	194949	1
g12419.t1	941	6	NL	LG3	-	22214639	22226962	10737	189263	3
g12424.t1	874	4	CNL	LG3	-	22280355	22285472	53393	146607	5
g12426.t1	879	4	CN	LG3	+	22287237	22291381	1765	198235	2
g12428.t1	848	3	CNL	LG3	+	22294327	22298674	2946	197054	2
g12430.t1	887	3	CNL	LG3	+	22304537	22308236	5863	194137	2
g12433.t1	1651	7	CNL	LG3	-	22329496	22343179	21260	178740	3
g12467.t1	788	6	CN	LG3	-	22591895	22596711	248716	-48716	34	cluster31
g12468.t1	787	7	CNL	LG3	-	22597513	22603611	802	199198	1
g12469.t1	312	1	N	LG3	+	22606356	22607517	2745	197255	1
g12470.t1	2185	11	CN	LG3	+	22607566	22618911	49	199951	1
g12471.t1	1143	6	NL	LG3	-	22619860	22627521	949	199051	1
g12472.t1	2085	17	CNL	LG3	+	22632636	22646536	5115	194885	1
g12493.t1	847	5	CN	LG3	-	22888555	22893108	242019	-42019	21
g12566.t1	785	11	N	LG3	-	23385121	23390169	492013	-292013	73
g12577.t1	595	3	NL	LG3	+	23436984	23439987	46815	153185	11	cluster32
g12579.t1	743	2	NL	LG3	+	23443704	23447666	3717	196283	2
g12580.t1	657	5	NL	LG3	+	23454174	23457333	6508	193492	1
g12691.t1	946	4	CNL	LG3	+	24320936	24325606	863603	-663603	111	cluster33
g12693.t1	821	4	N	LG3	-	24329553	24333551	3947	196053	2
g12863.t1	336	5	NL	LG4	+	607492	609933	-23726059	23926059	170	cluster34
g12864.t1	473	3	N	LG4	+	617662	620222	7729	192271	1
g12957.t1	874	4	CNL	LG4	-	1241371	1260628	621149	-421149	93
g12976.t1	715	4	NL	LG4	+	1356863	1361111	96235	103765	19	cluster35
g12977.t1	643	4	NL	LG4	+	1363323	1373639	2212	197788	1
g12980.t1	777	8	NL	LG4	+	1403968	1410082	30329	169671	3
g12981.t1	700	2	N	LG4	+	1420368	1422786	10286	189714	1
g12982.t1	701	3	NL	LG4	+	1430548	1437759	7762	192238	1
g12985.t1	933	7	NL	LG4	+	1454198	1461453	16439	183561	3
g12987.t1	752	2	NL	LG4	+	1472298	1475370	10845	189155	2
g12989.t1	715	4	NL	LG4	+	1495048	1499199	19678	180322	2
g12990.t1	643	4	NL	LG4	+	1506358	1511727	7159	192841	1
g12993.t1	817	8	NL	LG4	+	1541868	1548170	30141	169859	3
g12994.t1	700	2	N	LG4	+	1558472	1560874	10302	189698	1
g12995.t1	701	2	NL	LG4	+	1571522	1575847	10648	189352	1
g12998.t1	933	7	NL	LG4	+	1592292	1599541	16445	183555	3
g13000.t1	752	2	NL	LG4	+	1610382	1613458	10841	189159	2
g13003.t1	682	3	N	LG4	+	1637842	1643301	24384	175616	3
g13006.t1	511	2	NL	LG4	-	1664527	1666397	21226	178774	3
g13007.t1	566	1	N	LG4	-	1682219	1684137	15822	184178	1
g13008.t1	477	2	NL	LG4	-	1686901	1689597	2764	197236	1
g13009.t1	793	4	NL	LG4	-	1689833	1694917	236	199764	1
g13011.t1	639	3	N	LG4	-	1715567	1723375	20650	179350	2
g13014.t1	622	1	NL	LG4	-	1742553	1745295	19178	180822	3
g13015.t1	337	1	N	LG4	-	1749572	1751135	4277	195723	1
g13017.t1	271	2	N	LG4	-	1758716	1760645	7581	192419	2
g13018.t1	536	3	NL	LG4	-	1769259	1771975	8614	191386	1
g13019.t1	686	2	NL	LG4	-	1778364	1780715	6389	193611	1
g13020.t1	662	2	NL	LG4	-	1781073	1787315	358	199642	1
g13619.t1	449	7	NL	LG4	-	5680256	5682975	3892941	-3692941	599	cluster36
g13625.t1	1134	15	N	LG4	-	5711096	5718243	28121	171879	6
g13627.t1	1070	17	NL	LG4	-	5727613	5734503	9370	190630	2
g13631.t1	666	3	NL	LG4	-	5748802	5752653	14299	185701	4
g13967.t1	888	3	CNL	LG4	+	8432788	8436002	2680135	-2480135	336	cluster37
g13969.t1	162	2	N	LG4	+	8459928	8464933	23926	176074	2
g13979.t1	212	1	N	LG4	+	8534485	8535377	69552	130448	10	cluster38
g13986.t1	196	1	N	LG4	+	8576775	8577572	41398	158602	7
g14132.t1	1181	10	TNL	LG4	+	9737013	9748584	1159441	-959441	146
g14158.t1	862	1	CNL	LG4	-	9877153	9880160	128569	71431	26
g14237.t1	422	3	N	LG4	+	10535104	10538491	654944	-454944	79
g14675.t1	707	7	CNL	LG4	+	14099339	14105142	3560848	-3360848	438
g14817.t1	307	2	N	LG4	-	15244767	15250690	1139625	-939625	142
g15325.t1	580	4	NL	LG4	-	19099642	19102948	3848952	-3648952	508	cluster39
g15327.t1	650	4	CNL	LG4	-	19122302	19127138	19354	180646	2
g15338.t1	608	7	CNL	LG4	+	19230586	19233479	103448	96552	11
g15755.t1	458	6	N	LG4	-	22431778	22434789	3198299	-2998299	417	cluster40
g15760.t1	1396	9	CNL	LG4	-	22472384	22480179	37595	162405	5
g15787.t1	1299	15	NL	LG4	+	22724198	22733711	244019	-44019	27	cluster41
g15793.t1	1310	7	CNL	LG4	+	22745608	22752606	11897	188103	6
g15796.t1	1085	10	NL	LG4	+	22766498	22773177	13892	186108	3
g15797.t1	950	6	NL	LG4	+	22774628	22780971	1451	198549	1
g15807.t1	909	7	NL	LG4	+	22882163	22889451	101192	98808	10	cluster42
g15810.t1	693	10	N	LG4	-	22911031	22922698	21580	178420	3
g15826.t1	746	3	CN	LG4	+	23045733	23048380	123035	76965	16	cluster43
g15833.t1	674	6	CNL	LG4	+	23092808	23097988	44428	155572	7
g15838.t1	894	5	NL	LG4	+	23124928	23135375	26940	173060	5
g15839.t1	740	3	CNL	LG4	+	23137888	23141332	2513	197487	1
g16121.t1	589	3	N	LG4	-	25518621	25520681	2377289	-2177289	282	cluster44
g16122.t1	447	5	NL	LG4	+	25530286	25533494	9605	190395	1
g16123.t1	947	9	NL	LG4	-	25533617	25538251	123	199877	1
g16128.t1	654	3	CN	LG4	+	25561406	25564329	23155	176845	5
g16154.t1	1201	3	CNL	LG4	+	25765263	25769347	200934	-934	26	cluster45
g16157.t1	1046	2	NL	LG4	-	25786684	25790348	17337	182663	3
g16166.t1	877	4	NL	LG4	-	25848111	25851970	57763	142237	9	cluster46
g16171.t1	1819	17	N	LG4	-	25913122	25923110	61152	138848	5
g16176.t1	385	3	N	LG4	-	25948953	25950610	25843	174157	5
g16181.t1	863	6	CNL	LG4	-	25973512	25976890	22902	177098	5
g16182.t1	871	5	CNL	LG4	-	25979343	25985930	2453	197547	1
g16185.t1	501	9	NL	LG4	-	25998920	26002160	12990	187010	3
g16189.t1	361	1	CN	LG4	-	26022332	26023860	20172	179828	4
g16224.t1	1083	8	CNL	LG4	+	26383953	26390073	360093	-160093	35	cluster47
g16225.t1	579	4	CNL	LG4	+	26392093	26395202	2020	197980	1
g16227.t1	747	3	CNL	LG4	+	26409083	26412681	13881	186119	2
g16230.t1	761	7	CNL	LG4	+	26432973	26437525	20292	179708	3
g16231.t1	808	8	NL	LG4	+	26440863	26445411	3338	196662	1
g16234.t1	748	6	NL	LG4	+	26454893	26460788	9482	190518	3
g16249.t1	686	6	CN	LG4	-	26585266	26588633	124478	75522	15	cluster48
g16252.t1	1036	5	NL	LG4	-	26604025	26608153	15392	184608	3
g16309.t1	1041	6	CNL	LG4	+	27087803	27092168	479650	-279650	57	cluster49
g16310.t1	1123	12	CN	LG4	+	27094833	27102596	2665	197335	1
g16311.t1	1446	12	CNL	LG4	-	27102654	27110438	58	199942	1
g16312.t1	1116	10	CN	LG4	+	27111253	27117886	815	199185	1
g16313.t1	1281	13	CNL	LG4	-	27118671	27125518	785	199215	1
g16314.t1	276	2	CN	LG4	-	27128344	27130278	2826	197174	1
g16315.t1	951	8	CNL	LG4	-	27131938	27136918	1660	198340	1
g16316.t1	632	7	CNL	LG4	+	27137573	27141837	655	199345	1
g16317.t1	546	3	CN	LG4	+	27143893	27146440	2056	197944	1
g16318.t1	764	5	NL	LG4	-	27146577	27154268	137	199863	1
g16319.t1	1010	3	CNL	LG4	-	27154665	27167488	397	199603	1
g16320.t1	910	6	CNL	LG4	-	27175473	27182968	7985	192015	1
g16321.t1	922	4	CN	LG4	-	27183470	27186878	502	199498	1
g16331.t1	795	7	NL	LG4	+	27233123	27236842	46245	153755	10
g16341.t1	807	5	CN	LG4	+	27324180	27328874	87338	112662	10	cluster50
g16343.t1	1179	4	NL	LG4	+	27333540	27337871	4666	195334	2
g16344.t1	1374	6	CNL	LG4	+	27339230	27351617	1359	198641	1
g16346.t1	754	7	NL	LG4	+	27356360	27360627	4743	195257	2
g16347.t1	986	6	CN	LG4	+	27366710	27372797	6083	193917	1
g16348.t1	1207	11	N	LG4	+	27373170	27383168	373	199627	1
g16349.t1	457	1	CN	LG4	+	27388250	27389907	5082	194918	1
g16351.t1	376	5	N	LG4	+	27396030	27399130	6123	193877	2
g16352.t1	907	7	NL	LG4	+	27410638	27416782	11508	188492	1
g16353.t1	917	12	N	LG4	+	27417138	27424238	356	199644	1
g16433.t1	1137	2	CNL	LG4	-	28010573	28016555	586335	-386335	80	cluster51
g16435.t1	308	3	N	LG4	+	28027470	28030682	10915	189085	2
g16436.t1	1104	8	NL	LG4	-	28032313	28039635	1631	198369	1
g16438.t1	1321	8	N	LG4	-	28055569	28064245	15934	184066	2
g16439.t1	853	2	N	LG4	-	28076986	28080928	12741	187259	1
g16442.t1	827	6	CN	LG4	-	28090001	28095168	9073	190927	3
g16451.t1	848	7	CN	LG4	+	28147733	28151366	52565	147435	9
g16478.t1	983	6	NL	LG4	-	28362710	28367100	211344	-11344	27	cluster52
g16480.t1	1022	5	NL	LG4	-	28381902	28386740	14802	185198	2
g16481.t1	702	3	NL	LG4	-	28394912	28398130	8172	191828	1
g16486.t1	736	3	CNL	LG4	+	28435735	28439064	37605	162395	5
g16588.t1	950	11	NL	LG4	-	29086636	29100029	647572	-447572	102	cluster53
g16590.t1	955	5	CNL	LG4	-	29115816	29120339	15787	184213	2
g16591.t1	853	10	NL	LG4	-	29126553	29131539	6214	193786	1
g16592.t1	1022	7	NL	LG4	-	29131826	29138869	287	199713	1
g16593.t1	893	4	NL	LG4	-	29147659	29151947	8790	191210	1
g16595.t1	709	4	NL	LG4	-	29161743	29164797	9796	190204	2
g16598.t1	626	3	N	LG4	-	29176650	29178867	11853	188147	3
g16599.t1	914	5	NL	LG4	-	29182809	29190227	3942	196058	1
g16600.t1	921	8	NL	LG4	-	29197897	29202457	7670	192330	1
g16601.t1	559	4	CN	LG4	-	29212703	29214817	10246	189754	1
g16602.t1	736	4	CN	LG4	-	29218145	29221277	3328	196672	1
g17251.t1	805	6	RNL	LG5	-	4167441	4172626	-25053836	25253836	649	cluster54
g17252.t1	780	6	NL	LG5	-	4174547	4179286	1921	198079	1
g18123.t1	874	3	CNL	LG5	+	10622492	10627186	6443206	-6243206	871
g18394.t1	825	6	CN	LG5	+	12668801	12675479	2041615	-1841615	271
g19000.t1	1072	12	CNL	LG5	+	17129878	17137127	4454399	-4254399	606
g19473.t1	605	7	TN	LG5	+	21057845	21063495	3920718	-3720718	473
g19576.t1	188	2	N	LG5	+	21838908	21841061	775413	-575413	103
g20010.t1	870	7	TNL	LG5	-	25290394	25295545	3449333	-3249333	434
g20079.t1	1079	6	TNL	LG5	+	25729134	25733575	433589	-233589	69	cluster55
g20081.t1	832	6	TNL	LG5	+	25737462	25741157	3887	196113	2
g20106.t1	951	9	TNL	LG5	-	25902230	25907101	161073	38927	25
g20107.t1	899	8	TNL	LG5	-	25907669	25911891	568	199432	1
g20108.t1	1056	8	TNL	LG5	-	25912124	25921931	233	199767	1
g20109.t1	1016	7	TNL	LG5	-	25922691	25927131	760	199240	1
g20111.t1	373	2	TN	LG5	-	25933631	25935151	6500	193500	2
g20112.t1	926	7	TNL	LG5	-	25939320	25943831	4169	195831	1
g20113.t1	339	3	TN	LG5	-	25950165	25954081	6334	193666	1
g20130.t1	483	2	TN	LG5	-	26038251	26040191	84170	115830	17
g20140.t1	784	6	TN	LG5	+	26138795	26142484	98604	101396	10
g20162.t1	1643	8	TNL	LG5	-	26254570	26260576	112086	87914	22	cluster56
g20163.t1	966	5	TNL	LG5	-	26261139	26265366	563	199437	1
g20164.t1	681	6	TNL	LG5	-	26265588	26270066	222	199778	1
g20167.t1	1020	9	TNL	LG5	-	26286190	26291446	16124	183876	3
g21092.t1	624	7	N	LG6	-	1520455	1525781	-24770991	24970991	925	cluster57
g21093.t1	370	4	N	LG6	-	1527229	1529361	1448	198552	1
g21113.t1	803	6	N	LG6	-	1723667	1727597	194306	5694	20	cluster58
g21114.t1	191	3	N	LG6	-	1730979	1732449	3382	196618	1
g21150.t1	859	1	CNL	LG6	-	1992763	1996191	260314	-60314	36	cluster59
g21151.t1	832	4	NL	LG6	-	1997417	2000561	1226	198774	1
g21152.t1	734	6	NL	LG6	+	2007556	2015212	6995	193005	1
g21153.t1	705	4	NL	LG6	+	2016356	2023443	1144	198856	1
g21164.t1	757	7	N	LG6	-	2157921	2162636	134478	65522	11	cluster60
g21166.t1	784	3	CNL	LG6	-	2168406	2171946	5770	194230	2
g21168.t1	818	4	NL	LG6	+	2175851	2179026	3905	196095	2
g21169.t1	653	2	N	LG6	-	2179385	2182976	359	199641	1
g21170.t1	554	2	CN	LG6	+	2190651	2192482	7675	192325	1
g21171.t1	783	4	NL	LG6	+	2195561	2199016	3079	196921	1
g21172.t1	917	2	NL	LG6	-	2199370	2202776	354	199646	1
g21173.t1	698	6	NL	LG6	+	2202921	2209460	145	199855	1
g21190.t1	835	2	NL	LG6	-	2339624	2343384	130164	69836	17	cluster61
g21191.t1	1950	21	TNL	LG6	+	2357249	2374329	13865	186135	1
g21192.t1	818	4	N	LG6	-	2374378	2377794	49	199951	1
g21193.t1	905	3	CNL	LG6	+	2384079	2387926	6285	193715	1
g21194.t1	748	6	CN	LG6	+	2390269	2393521	2343	197657	1
g21205.t1	753	6	NL	LG6	+	2475618	2480720	82097	117903	11	cluster62
g21208.t1	878	7	N	LG6	-	2490016	2495603	9296	190704	3
g21209.t1	866	8	NL	LG6	-	2501297	2505923	5694	194306	1
g21210.t1	570	4	N	LG6	-	2525555	2530133	19632	180368	1
g21211.t1	643	5	NL	LG6	-	2531711	2536903	1578	198422	1
g21212.t1	569	6	CN	LG6	-	2540209	2543653	3306	196694	1
g21213.t1	931	4	CNL	LG6	-	2545320	2554823	1667	198333	1
g21214.t1	500	4	N	LG6	-	2556881	2561153	2058	197942	1
g21215.t1	386	7	CN	LG6	-	2566692	2573403	5539	194461	1
g21216.t1	755	2	N	LG6	-	2588804	2594193	15401	184599	1
g21219.t1	1234	19	TNL	LG6	+	2604576	2614886	10383	189617	3
g21222.t1	506	8	NL	LG6	-	2630407	2633601	15521	184479	3
g21225.t1	665	8	N	LG6	-	2643825	2654111	10224	189776	3
g21226.t1	754	6	NL	LG6	-	2656055	2666861	1944	198056	1
g21227.t1	854	8	N	LG6	-	2667144	2671771	283	199717	1
g21229.t1	799	5	N	LG6	-	2683419	2687211	11648	188352	2
g21238.t1	897	4	NL	LG6	+	2724876	2729089	37665	162335	9
g21309.t1	574	6	TN	LG6	-	3324160	3326832	595071	-395071	71
g21334.t1	622	3	TN	LG6	-	3574215	3576682	247383	-47383	25
g21358.t1	728	6	TN	LG6	-	3815797	3822808	239115	-39115	24	cluster63
g21361.t1	733	7	TN	LG6	-	3833535	3840548	10727	189273	3
g21368.t1	522	2	TN	LG6	-	3889299	3892358	48751	151249	7
g21587.t1	585	8	NL	LG6	+	5632313	5640030	1739955	-1539955	219
g21600.t1	515	6	NL	LG6	+	5707083	5710608	67053	132947	13
g21889.t1	1066	5	CNL	LG6	+	7733911	7739315	2023303	-1823303	289
g21898.t1	1074	4	CNL	LG6	+	7785901	7789673	46586	153414	9
g21960.t1	984	7	CNL	LG6	-	8214510	8219552	424837	-224837	62	cluster64
g21961.t1	914	8	CNL	LG6	-	8225604	8230922	6052	193948	1
g21966.t1	883	8	CNL	LG6	-	8271728	8275372	40806	159194	5
g21972.t1	1019	8	CNL	LG6	-	8315525	8322762	40153	159847	6
g21994.t1	1079	6	CNL	LG6	-	8443337	8449083	120575	79425	22	cluster65
g21998.t1	660	9	CN	LG6	+	8495158	8502435	46075	153925	4
g22000.t1	1341	12	CNL	LG6	+	8508018	8517392	5583	194417	2
g22002.t1	875	8	CNL	LG6	+	8523648	8527675	6256	193744	2
g22004.t1	572	6	CN	LG6	-	8531686	8537003	4011	195989	2
g22032.t1	857	8	CNL	LG6	-	8709728	8713504	172725	27275	28
g22048.t1	1110	7	NL	LG6	-	8789507	8794854	76003	123997	16	cluster66
g22051.t1	958	8	CNL	LG6	-	8807108	8812414	12254	187746	3
g22053.t1	1138	5	CNL	LG6	-	8824009	8829014	11595	188405	2
g22060.t1	827	6	NL	LG6	-	8877150	8882734	48136	151864	7
g22385.t1	1032	14	CNL	LG6	-	11366664	11372838	2483930	-2283930	325
g22568.t1	796	12	CN	LG6	-	12720898	12729208	1348060	-1148060	183	cluster67
g22571.t1	760	8	CN	LG6	-	12756784	12769928	27576	172424	3
g22576.t1	1217	9	N	LG6	-	12797462	12804258	27534	172466	5
g22713.t1	1142	10	TNL	LG6	+	13858171	13864738	1053913	-853913	137	cluster68
g22720.t1	795	6	NL	LG6	+	13904541	13909908	39803	160197	7
g22721.t1	1341	12	NL	LG6	+	13917711	13926069	7803	192197	1
g22723.t1	651	4	CNL	LG6	+	13931371	13935686	5302	194698	2
g22725.t1	729	5	NL	LG6	+	13945951	13952470	10265	189735	2
g22727.t1	954	3	NL	LG6	+	13961451	13967994	8981	191019	2
g22771.t1	1127	5	TNL	LG6	+	14287650	14292766	319656	-119656	44	cluster69
g22773.t1	607	3	TN	LG6	-	14302197	14305806	9431	190569	2
g23323.t1	1118	7	TNL	LG6	+	18145269	18151179	3839463	-3639463	550	cluster70
g23325.t1	1247	7	TNL	LG6	+	18157799	18165211	6620	193380	2
g23331.t1	433	2	NL	LG6	+	18193089	18194972	27878	172122	6
g23503.t1	345	3	N	LG6	+	19513004	19518514	1318032	-1118032	172
g23555.t1	332	4	N	LG6	-	19893659	19897330	375145	-175145	52	cluster71
g23556.t1	118	2	N	LG6	-	19898097	19900840	767	199233	1
g23563.t1	424	7	N	LG6	-	19954297	19959500	53457	146543	7
g23802.t1	905	6	NL	LG6	-	21779916	21796776	1820416	-1620416	239	cluster72
g23803.t1	780	7	CNL	LG6	-	21797402	21804146	626	199374	1
g23832.t1	909	7	CNL	LG6	+	22060878	22067656	256732	-56732	29	cluster73
g23837.t1	551	2	NL	LG6	+	22099470	22101624	31814	168186	5
g23843.t1	793	7	NL	LG6	+	22120760	22127475	19136	180864	6
g23848.t1	1583	9	NL	LG6	+	22153020	22166157	25545	174455	5
g23853.t1	690	4	NL	LG6	+	22191880	22197635	25723	174277	5
g23855.t1	812	7	NL	LG6	+	22208500	22216495	10865	189135	2
g23859.t1	1846	14	NL	LG6	+	22236170	22252293	19675	180325	4
g23861.t1	734	3	NL	LG6	+	22278590	22281690	26297	173703	2
g23869.t1	1333	7	NL	LG6	+	22322400	22330747	40710	159290	8	cluster74
g23874.t1	894	4	NL	LG6	+	22371150	22375169	40403	159597	5
g23877.t1	641	5	NL	LG6	+	22383170	22386076	8001	191999	3
g23881.t1	812	3	NL	LG6	+	22405160	22410444	19084	180916	4
g23884.t1	642	3	NL	LG6	+	22420480	22423622	10036	189964	3
g23886.t1	1095	8	NL	LG6	+	22434440	22441626	10818	189182	2
g23887.t1	639	6	NL	LG6	+	22443710	22447557	2084	197916	1
g23888.t1	1458	21	CNL	LG6	+	22462351	22476765	14794	185206	1
g23889.t1	1985	8	NL	LG6	-	22487313	22497466	10548	189452	1
g23896.t1	1168	12	N	LG6	+	22546321	22562774	48855	151145	7
g23898.t1	910	3	NL	LG6	+	22572251	22577183	9477	190523	2
g23901.t1	917	7	NL	LG6	+	22587621	22595499	10438	189562	3
g23903.t1	1025	7	NL	LG6	+	22607961	22612810	12462	187538	2
g23904.t1	659	7	NL	LG6	+	22615601	22619997	2791	197209	1
g23909.t1	864	6	NL	LG6	+	22683032	22691140	63035	136965	5
g23910.t1	802	6	NL	LG6	+	22691322	22696307	182	199818	1
g24718.t1	1105	3	NL	LG6	-	28285032	28289985	5588725	-5388725	808
g25249.t1	903	1	CN	LG6	-	31499819	31503036	3209834	-3009834	531
g26096.t1	620	5	CNL	LG7	-	5446974	5450375	-26056062	26256062	847
g26140.t1	870	7	CNL	LG7	-	5723511	5731212	273136	-73136	44	cluster75
g26146.t1	907	5	CNL	LG7	+	5781047	5784853	49835	150165	6
g26148.t1	2071	13	CNL	LG7	+	5794257	5809042	9404	190596	2
g26166.t1	712	6	CNL	LG7	-	5996445	6001009	187403	12597	18	cluster76
g26167.t1	876	2	CNL	LG7	-	6001386	6005729	377	199623	1
g26169.t1	902	2	CN	LG7	+	6011214	6016066	5485	194515	2
g26189.t1	893	7	NL	LG7	+	6224856	6228406	208790	-8790	20	cluster77
g26190.t1	974	5	NL	LG7	+	6231386	6235037	2980	197020	1
g26191.t1	1161	9	CNL	LG7	+	6237636	6246146	2599	197401	1
g26194.t1	958	7	NL	LG7	-	6253064	6256911	6918	193082	3
g26198.t1	1043	5	CNL	LG7	-	6267982	6271741	11071	188929	4
g26199.t1	1038	5	NL	LG7	-	6278527	6282571	6786	193214	1
g26221.t1	724	4	NL	LG7	+	6464708	6467582	182137	17863	22	cluster78
g26224.t1	1101	9	CNL	LG7	+	6482038	6486410	14456	185544	3
g26226.t1	907	7	NL	LG7	+	6506822	6510537	20412	179588	2
g26231.t1	935	6	NL	LG7	-	6530364	6533987	19827	180173	5
g26232.t1	868	7	NL	LG7	-	6541601	6545587	7614	192386	1
g26235.t1	517	5	CN	LG7	-	6572433	6575217	26846	173154	3
g26238.t1	543	5	N	LG7	-	6581943	6586297	6726	193274	3
g26239.t1	624	4	N	LG7	-	6589971	6594617	3674	196326	1
g26255.t1	991	8	CN	LG7	+	6705850	6718799	111233	88767	16
g26417.t1	795	4	NL	LG7	-	8080705	8083565	1361906	-1161906	162	cluster79
g26419.t1	683	6	N	LG7	-	8093325	8098115	9760	190240	2
g26420.t1	812	9	CN	LG7	-	8109385	8116985	11270	188730	1
g26422.t1	374	1	CN	LG7	-	8118838	8120355	1853	198147	2
g26442.t1	674	10	N	LG7	+	8317758	8321995	197403	2597	20	cluster80
g26443.t1	913	4	N	LG7	+	8322118	8331335	123	199877	1
g26444.t1	649	6	NL	LG7	+	8334038	8339852	2703	197297	1
g26445.t1	892	3	N	LG7	+	8340088	8344466	236	199764	1
g26447.t1	789	4	NL	LG7	+	8353038	8355930	8572	191428	2
g26475.t1	699	5	N	LG7	+	8533119	8536196	177189	22811	28	cluster81
g26476.t1	818	2	N	LG7	-	8538041	8540864	1845	198155	1
g26477.t1	772	3	N	LG7	-	8544755	8547774	3891	196109	1
g26480.t1	579	6	N	LG7	+	8559909	8563679	12135	187865	3
g26493.t1	801	3	NL	LG7	+	8655758	8658875	92079	107921	13	cluster82
g26495.t1	808	3	NL	LG7	+	8674628	8677472	15753	184247	2
g26496.t1	649	5	N	LG7	+	8685458	8690018	7986	192014	1
g26497.t1	533	3	N	LG7	-	8693254	8695513	3236	196764	1
g26499.t1	701	6	N	LG7	-	8699672	8702663	4159	195841	2
g26500.t1	823	4	N	LG7	+	8703068	8706382	405	199595	1
g26501.t1	892	5	N	LG7	+	8707648	8711343	1266	198734	1
g26510.t1	593	4	NL	LG7	-	8773808	8778644	62465	137535	9
g26519.t1	1073	3	CNL	LG7	+	8838839	8842548	60195	139805	9
g26609.t1	877	3	N	LG7	+	9654550	9660452	812002	-612002	90
g26689.t1	1651	16	CNL	LG7	+	10247140	10257344	586688	-386688	80
g26903.t1	1063	2	NL	LG7	-	12107110	12111219	1849766	-1649766	214
g27369.t1	1224	5	NL	LG7	+	15825564	15832642	3714345	-3514345	466	cluster83
g27378.t1	734	3	NL	LG7	+	15909284	15912232	76642	123358	9
g27379.t1	823	5	NL	LG7	+	15918751	15922614	6519	193481	1
g27768.t1	926	2	CNL	LG7	-	18599539	18606860	2676925	-2476925	389
g27776.t1	882	2	CNL	LG7	-	18641618	18644890	34758	165242	8	cluster84
g27782.t1	731	5	CNL	LG7	+	18684605	18687619	39715	160285	6
g28039.t1	627	7	N	LG7	-	20577049	20580128	1889430	-1689430	257	cluster85
g28041.t1	856	5	N	LG7	-	20581381	20586028	1253	198747	2
g28042.t1	1164	6	N	LG7	-	20587570	20592488	1542	198458	1
g28044.t1	807	4	N	LG7	-	20596082	20599178	3594	196406	2
g28046.t1	891	4	N	LG7	-	20600430	20605078	1252	198748	2
g29298.t1	1067	9	TNL	LG7	+	29434449	29439258	8829371	-8629371	1252
g29639.t1	339	2	CN	LG7	+	31737457	31742582	2298199	-2098199	341	cluster86
g29643.t1	549	6	NL	LG7	+	31762987	31766096	20405	179595	4
g29644.t1	570	5	NL	LG7	+	31772879	31776765	6783	193217	1
g30301.t1	518	1	N	LG8	-	352513	354298	-31424252	31624252	657	cluster87
g30304.t1	209	1	N	LG8	-	365321	366628	11023	188977	3
g30309.t1	789	4	CNL	LG8	+	411033	414085	44405	155595	5
g30314.t1	847	6	NL	LG8	+	438883	443383	24798	175202	5
g30989.t1	957	5	NL	LG8	+	4033109	4036838	3589726	-3389726	675
g31898.t1	970	11	CN	LG8	-	10699803	10707523	6662965	-6462965	909
g32306.t1	814	4	CNL	LG8	-	14003314	14006572	3295791	-3095791	408	cluster88
g32307.t1	945	2	NL	LG8	-	14008703	14012272	2131	197869	1
g32308.t1	827	5	CNL	LG8	-	14014361	14017932	2089	197911	1
g32676.t1	229	1	N	LG8	-	16865900	16866998	2847968	-2647968	368
g32890.t1	1146	4	TNL	LG8	-	18433102	18439031	1566104	-1366104	214
g33142.t1	1345	12	CNL	LG8	-	20227250	20238838	1788219	-1588219	252	cluster89
g33143.t1	1163	5	NL	LG8	+	20245463	20250505	6625	193375	1
g33378.t1	578	5	NL	LG8	-	22162251	22165489	1911746	-1711746	235
g33604.t1	757	6	NL	LG8	-	24110233	24114758	1944744	-1744744	226	cluster90
g33606.t1	693	6	CNL	LG8	-	24119554	24126298	4796	195204	2
g33608.t1	305	2	N	LG8	-	24129991	24133298	3693	196307	2
g33609.t1	845	3	CNL	LG8	-	24140614	24147378	7316	192684	1
g33611.t1	743	5	NL	LG8	-	24155745	24160518	8367	191633	2
g33613.t1	692	6	CNL	LG8	-	24167063	24178238	6545	193455	2
g33614.t1	514	3	NL	LG8	-	24179663	24183018	1425	198575	1
g33617.t1	1699	5	CNL	LG8	-	24202915	24210888	19897	180103	3
g33628.t1	1561	9	CNL	LG8	+	24332275	24340471	121387	78613	11	cluster91
g33630.t1	670	2	NL	LG8	+	24361995	24365057	21524	178476	2
g33634.t1	596	6	CNL	LG8	+	24383545	24390713	18488	181512	4
g33638.t1	493	5	CN	LG8	-	24415962	24421647	25249	174751	4
g33639.t1	139	1	N	LG8	-	24426681	24427487	5034	194966	1
g33679.t1	969	3	NL	LG8	-	24764824	24769591	337337	-137337	40	cluster92
g33680.t1	880	3	CNL	LG8	-	24771137	24775061	1546	198454	1
g33681.t1	1097	10	N	LG8	-	24780231	24787709	5170	194830	1
g33683.t1	986	7	CN	LG8	-	24789382	24797199	1673	198327	2
g33684.t1	545	6	CNL	LG8	-	24802092	24807159	4893	195107	1
g33685.t1	479	7	NL	LG8	-	24809260	24813269	2101	197899	1
g33687.t1	732	7	CN	LG8	-	24817567	24823319	4298	195702	2
g33689.t1	916	4	CNL	LG8	-	24835787	24842659	12468	187532	2
g33690.t1	545	4	CN	LG8	-	24843947	24847029	1288	198712	1
g33700.t1	1125	3	NL	LG8	-	24913548	24918909	66519	133481	10	cluster93
g33702.t1	1012	3	CN	LG8	-	24926903	24931059	7994	192006	2
g33704.t1	709	4	N	LG8	+	24945664	24948899	14605	185395	2
g33705.t1	1600	14	CNL	LG8	+	24950894	24961000	1995	198005	1
g33706.t1	682	7	N	LG8	+	24968965	24973053	7965	192035	1
g33711.t1	768	6	CNL	LG8	+	25025075	25029219	52022	147978	5
g33717.t1	766	8	CN	LG8	+	25062235	25070302	33016	166984	6
g33719.t1	884	5	CN	LG8	+	25076695	25080799	6393	193607	2
g33720.t1	629	5	N	LG8	+	25082405	25085608	1606	198394	1
g33722.t1	541	5	CNL	LG8	+	25096885	25100958	11277	188723	2
g33723.t1	702	7	CNL	LG8	+	25101685	25108767	727	199273	1
g33729.t1	698	7	N	LG8	-	25140085	25146700	31318	168682	6
g33734.t1	726	5	NL	LG8	+	25172857	25175980	26157	173843	5
g33736.t1	812	7	CN	LG8	+	25185497	25188824	9517	190483	2
g33737.t1	672	6	CNL	LG8	+	25189817	25199180	993	199007	1
g33740.t1	715	5	CNL	LG8	+	25211507	25215303	12327	187673	3
g33741.t1	301	3	N	LG8	+	25217477	25219174	2174	197826	1
g33742.t1	720	4	CNL	LG8	+	25219327	25223599	153	199847	1
g33743.t1	894	1	NL	LG8	+	25227907	25231256	4308	195692	1
g33746.t1	1077	7	NL	LG8	+	25271277	25282432	40021	159979	3
g33750.t1	962	2	NL	LG8	+	25321307	25324931	38875	161125	4
g33753.t1	1035	1	CN	LG8	+	25336509	25340248	11578	188422	3
g33755.t1	734	8	CN	LG8	+	25347269	25351436	7021	192979	2
g33758.t1	622	6	CN	LG8	+	25360299	25363929	8863	191137	3
g33763.t1	1098	3	CNL	LG8	-	25396784	25400984	32855	167145	5
g33766.t1	766	3	NL	LG8	-	25417586	25421254	16602	183398	3
g33768.t1	764	7	CN	LG8	-	25426113	25432224	4859	195141	2
g33770.t1	661	1	NL	LG8	-	25441259	25444254	9035	190965	2
g33771.t1	346	1	N	LG8	-	25444413	25445604	159	199841	1
g33772.t1	887	5	NL	LG8	+	25447399	25452743	1795	198205	1
g33841.t1	833	5	NL	LG8	+	25957646	25963209	504903	-304903	69	cluster94
g33842.t1	748	5	CNL	LG8	+	25964796	25968613	1587	198413	1
g35936.t1	894	4	CNL	LG9	+	13771757	13775007	-12196856	12396856	2094
g36114.t1	1167	7	TNL	LG9	-	15161638	15171363	1386631	-1186631	178
g36269.t1	859	8	TNL	LG9	+	16299783	16304450	1128420	-928420	155
g36417.t1	498	4	N	LG9	+	17404098	17408076	1099648	-899648	148
g36884.t1	926	4	CNL	LG9	-	20909906	20913425	3501830	-3301830	467
g36903.t1	819	4	CNL	LG9	+	21109623	21112918	196198	3802	19
g36927.t1	843	3	CNL	LG9	-	21347919	21351045	235001	-35001	24
g36938.t1	1082	6	NL	LG9	+	21424689	21430466	73644	126356	11	cluster95
g36944.t1	1143	1	CNL	LG9	+	21478009	21481965	47543	152457	6
g36948.t1	1013	5	NL	LG9	-	21549721	21553685	67756	132244	4
g36961.t1	1618	16	CNL	LG9	-	21650363	21669645	96678	103322	13	cluster96
g36965.t1	510	2	N	LG9	-	21685689	21687545	16044	183956	4
g36967.t1	916	9	NL	LG9	-	21708328	21714387	20783	179217	2
g36971.t1	1188	7	CNL	LG9	-	21731653	21735927	17266	182734	4
g36979.t1	925	3	CNL	LG9	-	21802015	21805377	66088	133912	8	cluster97
g36981.t1	968	1	NL	LG9	-	21816780	21820017	11403	188597	2
g36986.t1	1067	5	CNL	LG9	-	21860023	21864037	40006	159994	5
g37004.t1	734	5	CNL	LG9	+	22004350	22007454	140313	59687	18	cluster98
g37005.t1	1026	2	CNL	LG9	+	22019780	22023291	12326	187674	1
g37026.t1	910	8	CNL	LG9	+	22207317	22216661	184026	15974	21
g37037.t1	898	5	TNL	LG9	-	22306407	22313559	89746	110254	11
g37071.t1	461	3	TN	LG9	-	22630536	22632715	316977	-116977	34	cluster99
g37072.t1	889	11	TN	LG9	+	22633770	22642434	1055	198945	1
g37074.t1	749	4	CN	LG9	-	22647452	22650525	5018	194982	2
g37125.t1	972	3	NL	LG9	-	23059962	23063743	409437	-209437	51
g37346.t1	791	4	CNL	LG9	+	25102297	25105268	2038554	-1838554	221
g37584.t1	773	7	CNL	LG9	-	26874117	26877503	1768849	-1568849	238	cluster100
g37588.t1	867	3	CNL	LG9	-	26910934	26914203	33431	166569	4
g37648.t1	1153	3	NL	LG9	+	27480405	27486578	566202	-366202	60	cluster101
g37651.t1	1171	3	CNL	LG9	+	27497545	27501517	10967	189033	3
g37652.t1	1025	3	CNL	LG9	+	27506855	27512596	5338	194662	1
g37819.t1	707	3	NL	LG9	-	28757737	28761271	1245141	-1045141	167
g37953.t1	1661	15	CNL	LG9	+	29786819	29795254	1025548	-825548	134	cluster102
g37955.t1	1439	11	NL	LG9	+	29804009	29813359	8755	191245	2
g37958.t1	1065	9	TNL	LG9	+	29820069	29827304	6710	193290	3
g37960.t1	1679	5	CNL	LG9	+	29840289	29847043	12985	187015	2
g37962.t1	1330	14	CNL	LG9	+	29860649	29870225	13606	186394	2
g37963.t1	1739	11	CNL	LG9	+	29875819	29885160	5594	194406	1
g37965.t1	985	6	NL	LG9	+	29899929	29904748	14769	185231	2
g37970.t1	914	7	TNL	LG9	+	29937701	29947351	32953	167047	5
g37973.t1	509	8	N	LG9	+	29982771	29988462	35420	164580	3
g37976.t1	1352	13	CNL	LG9	+	30020971	30028342	32509	167491	3
g37978.t1	953	10	TNL	LG9	+	30035641	30043200	7299	192701	2
g37981.t1	1113	10	CNL	LG9	+	30058291	30066048	15091	184909	3
g37983.t1	1980	14	CNL	LG9	+	30069211	30078481	3163	196837	2
g38001.t1	1032	15	CNL	LG9	+	30218188	30226506	139707	60293	18
g38881.t1	1195	14	TNL	LG10	+	4917534	4926725	-25308972	25508972	880
g39557.t1	1114	10	NL	LG10	-	10165027	10170344	5238302	-5038302	676
g39593.t1	450	2	TN	LG10	-	10412965	10414809	242621	-42621	36
g39669.t1	816	7	TNL	LG10	-	10962230	10965974	547421	-347421	76
g39683.t1	659	9	TNL	LG10	-	11082350	11086106	116376	83624	14
g40237.t1	756	7	TNL	LG10	+	15276765	15283361	4190659	-3990659	554	cluster103
g40243.t1	713	7	TNL	LG10	+	15301435	15305652	18074	181926	6
g40526.t1	1148	10	NL	LG10	+	17209902	17215460	1904250	-1704250	283
g40806.t1	507	4	CN	LG10	+	19374467	19379542	2159007	-1959007	280
g41113.t1	1403	8	TNL	LG10	+	21980557	21990397	2601015	-2401015	307	cluster104
g41115.t1	1350	9	NL	LG10	-	22000146	22008452	9749	190251	2
g41125.t1	662	5	TN	LG10	-	22078866	22085183	70414	129586	10
g41171.t1	1112	12	NL	LG10	-	22373953	22386089	288770	-88770	46
g41391.t1	748	8	NL	LG11	-	283055	288097	-22103034	22303034	220
g41859.t1	836	5	RNL	LG11	-	3064651	3068370	2776554	-2576554	468
g42975.t1	743	4	RNL	LG11	-	10927586	10931087	7859216	-7659216	1116
g43502.t1	1071	6	NL	LG11	-	14572247	14577341	3641160	-3441160	527	cluster105
g43503.t1	935	1	CNL	LG11	-	14581027	14584051	3686	196314	1
g43504.t1	854	3	CNL	LG11	-	14598393	14601511	14342	185658	1
g43505.t1	908	2	N	LG11	-	14602422	14605621	911	199089	1
g43508.t1	680	5	NL	LG11	-	14616327	14622612	10706	189294	3
g43521.t1	865	6	NL	LG11	+	14714947	14720135	92335	107665	13	cluster106
g43522.t1	830	3	NL	LG11	+	14727307	14730284	7172	192828	1
g43525.t1	907	2	NL	LG11	+	14773777	14777064	43493	156507	3
g43623.t1	888	7	CNL	LG11	+	15484029	15492620	706965	-506965	98
g43643.t1	890	4	CNL	LG11	+	15649674	15652918	157054	42946	20
g44014.t1	1055	10	NL	LG11	+	18528305	18536035	2875387	-2675387	371	cluster107
g44018.t1	1399	10	TNL	LG11	+	18559265	18565865	23230	176770	4
g44047.t1	1497	12	TNL	LG11	+	18776127	18786227	210262	-10262	29	cluster108
g44048.t1	1217	8	TNL	LG11	-	18787829	18794802	1602	198398	1
g44081.t1	562	1	CN	LG11	-	18992145	18994569	197343	2657	33	cluster109
g44085.t1	1351	13	NL	LG11	-	19045516	19053801	50947	149053	4
g44313.t1	569	7	N	LG11	-	21154710	21159687	2100909	-1900909	228
g44816.t1	646	6	NL	LG11	-	24871474	24875324	3711787	-3511787	503
g45084.t1	680	4	CNL	LG11	-	26989914	26993340	2114590	-1914590	268
g46125.t1	728	7	NL	LG11	+	35244301	35249446	8250961	-8050961	1041
g46923.t1	832	10	N	LG12	-	52122	58931	-35197324	35397324	798
g47227.t1	729	5	CN	LG12	-	2395883	2399215	2336952	-2136952	304	cluster110
g47228.t1	797	6	NL	LG12	+	2402720	2407511	3505	196495	1
g47229.t1	429	3	CN	LG12	-	2408371	2414115	860	199140	1
g47230.t1	533	6	CNL	LG12	-	2417752	2421555	3637	196363	1
g47231.t1	471	1	N	LG12	-	2424726	2427125	3171	196829	1
g47233.t1	245	1	CN	LG12	-	2438462	2439533	11337	188663	2
g47235.t1	630	6	NL	LG12	-	2443906	2448233	4373	195627	2
g47236.t1	1520	12	N	LG12	-	2452278	2462923	4045	195955	1
g47237.t1	397	4	CN	LG12	-	2472814	2475283	9891	190109	1
g47238.t1	544	3	CN	LG12	+	2477008	2483198	1725	198275	1
g47388.t1	2131	23	TNL	LG12	-	3515430	3531882	1032232	-832232	150	cluster111
g47389.t1	1178	18	TNL	LG12	-	3537096	3548132	5214	194786	1
g47390.t1	1132	9	TNL	LG12	-	3550948	3557442	2816	197184	1
g47391.t1	1143	13	TNL	LG12	-	3559630	3566672	2188	197812	1
g47392.t1	1170	11	TNL	LG12	-	3569686	3576062	3014	196986	1
g47395.t1	520	9	TNL	LG12	-	3584065	3588532	8003	191997	3
g47396.t1	942	11	TNL	LG12	-	3596579	3602072	8047	191953	1
g47401.t1	1021	7	TNL	LG12	-	3634573	3640432	32501	167499	5
g47402.t1	1190	16	TNL	LG12	-	3641046	3650862	614	199386	1
g47404.t1	794	7	TNL	LG12	-	3667240	3671449	16378	183622	2
g47418.t1	1205	16	TN	LG12	-	3766860	3784719	95411	104589	14	cluster112
g47424.t1	1082	10	TNL	LG12	+	3830244	3837345	45525	154475	6
g47425.t1	1581	14	TNL	LG12	+	3839274	3849267	1929	198071	1
g47427.t1	973	8	TNL	LG12	+	3857881	3865162	8614	191386	2
g47430.t1	1120	6	TNL	LG12	+	3874481	3881271	9319	190681	3
g47613.t1	867	5	NL	LG12	-	5103740	5113352	1222469	-1022469	183	cluster113
g47614.t1	816	5	NL	LG12	-	5118909	5122972	5557	194443	1
g47615.t1	1220	8	NL	LG12	-	5124465	5131192	1493	198507	1
g47884.t1	641	7	NL	LG12	+	7416691	7423361	2285499	-2085499	269
g48031.t1	420	4	N	LG12	-	8616390	8619014	1193029	-993029	147
g48173.t1	899	10	TNL	LG12	+	9759521	9766532	1140507	-940507	142
g48492.t1	190	3	N	LG12	+	11975569	11977142	2209037	-2009037	319
g48716.t1	848	9	CN	LG12	+	13602736	13607395	1625594	-1425594	224
g48849.t1	1325	20	TNL	LG12	-	14603467	14616949	996072	-796072	133
g48883.t1	748	5	TNL	LG12	-	14835590	14840110	218641	-18641	34	cluster114
g48884.t1	1736	19	TNL	LG12	-	14851637	14865200	11527	188473	1
g48889.t1	862	11	TNL	LG12	-	14906019	14912120	40819	159181	5
g48970.t1	771	7	CNL	LG12	-	15529302	15535579	617182	-417182	81
g49288.t1	594	8	NL	LG12	-	17896354	17901503	2360775	-2160775	318
g49449.t1	440	4	N	LG12	-	19028804	19036761	1127301	-927301	161
g49529.t1	724	2	NL	LG12	+	19724048	19727352	687287	-487287	80	cluster115
g49530.t1	806	5	CN	LG12	-	19727672	19736153	320	199680	1
g49531.t1	824	3	CNL	LG12	+	19746058	19751029	9905	190095	1
g49561.t1	1694	16	TNL	LG12	-	19975874	19992126	224845	-24845	30
g49968.t1	821	5	CNL	LG12	+	23093662	23100626	3101536	-2901536	407	cluster116
g49969.t1	729	4	CN	LG12	+	23105112	23108878	4486	195514	1
g49972.t1	638	1	NL	LG12	+	23124292	23126476	15414	184586	3
g49973.t1	557	5	N	LG12	-	23127379	23130267	903	199097	1
g49975.t1	871	4	CN	LG12	-	23137269	23149117	7002	192998	2
g49977.t1	841	8	CN	LG12	+	23155382	23163917	6265	193735	2
g50104.t1	1096	7	TNL	LG12	+	24177861	24184327	1013944	-813944	127
g50135.t1	912	7	TNL	LG12	+	24392426	24399873	208099	-8099	31	cluster117
g50136.t1	584	3	TN	LG12	+	24402646	24407931	2773	197227	1
g50284.t1	1749	13	TNL	LG12	+	25583640	25594244	1175709	-975709	148	cluster118
g50285.t1	1087	9	TNL	LG12	+	25602140	25608229	7896	192104	1
g50673.t1	1138	5	TNL	LG12	+	28183795	28188274	2575566	-2375566	388
g50686.t1	743	4	NL	LG12	+	28252735	28255956	64461	135539	13	cluster119
g50688.t1	1082	6	CNL	LG12	+	28269455	28277614	13499	186501	2
g50703.t1	1045	10	NL	LG12	+	28380035	28388643	102421	97579	15	cluster120
g50705.t1	1984	8	TN	LG12	+	28407334	28414771	18691	181309	2
g50707.t1	943	10	NL	LG12	+	28421894	28431005	7123	192877	2
g50709.t1	613	5	TN	LG12	+	28443434	28447597	12429	187571	2
g50711.t1	901	7	NL	LG12	+	28455784	28460968	8187	191813	2
g50713.t1	1147	6	TNL	LG12	+	28482454	28491998	21486	178514	2
g50714.t1	1412	13	CNL	LG12	+	28506444	28514639	14446	185554	1
g50718.t1	681	8	TNL	LG12	+	28566164	28571992	51525	148475	4
g50719.t1	1415	14	TNL	LG12	-	28578834	28601264	6842	193158	1
g50721.t1	522	7	TN	LG12	-	28604621	28610924	3357	196643	2
g50725.t1	1105	4	TNL	LG12	-	28657455	28661814	46531	153469	4
g50729.t1	1044	4	TNL	LG12	-	28683661	28689684	21847	178153	4
g50732.t1	719	6	TN	LG12	-	28725561	28733524	35877	164123	3
g50733.t1	1377	14	TNL	LG12	-	28750737	28763133	17213	182787	1
g50746.t1	1567	19	TNL	LG12	-	28847601	28864723	84468	115532	13	cluster121
g50749.t1	847	6	TNL	LG12	-	28891765	28896563	27042	172958	3
g50751.t1	681	5	TN	LG12	-	28905281	28912205	8718	191282	2
g50774.t1	4824	52	TNL	LG12	-	29029197	29065845	116992	83008	23	cluster122
g50776.t1	1609	22	NL	LG12	-	29070967	29088030	5122	194878	2
g50777.t1	1129	7	TNL	LG12	-	29090971	29099480	2941	197059	1
g50783.t1	728	7	NL	LG12	-	29137227	29141510	37747	162253	6
g50787.t1	473	6	TN	LG12	-	29154860	29158080	13350	186650	4
g50788.t1	1571	21	NL	LG12	-	29161916	29176180	3836	196164	1
g50789.t1	929	5	TNL	LG12	-	29180651	29184360	4471	195529	1
g50814.t1	1931	27	NL	LG12	+	29319462	29336905	135102	64898	25	cluster123
g50817.t1	1036	6	TNL	LG12	+	29344332	29352144	7427	192573	3
g50823.t1	1679	14	TNL	LG12	+	29374282	29386037	22138	177862	6
g50827.t1	1060	8	TNL	LG12	-	29399849	29403867	13812	186188	4
g53061.t1	1153	15	TNL	LG13	+	13791789	13799954	-15612078	15812078	2234
g53504.t1	644	5	CNL	LG13	-	17242651	17245896	3442697	-3242697	443
g53896.t1	1088	3	N	LG13	-	20277641	20281305	3031745	-2831745	392
g54661.t1	767	5	RNL	LG13	-	25205619	25210299	4924314	-4724314	765	cluster124
g54662.t1	845	2	RNL	LG13	-	25214209	25217209	3910	196090	1
g55435.t1	723	3	N	LG14	-	437108	440083	-24780101	24980101	773	cluster125
g55436.t1	676	7	NL	LG14	-	445830	450103	5747	194253	1
g55438.t1	552	7	NL	LG14	-	459345	462733	9242	190758	2
g55693.t1	682	5	NL	LG14	+	2269694	2274282	1806961	-1606961	255	cluster126
g55696.t1	719	6	NL	LG14	+	2281404	2284642	7122	192878	3
g55697.t1	355	6	N	LG14	+	2285594	2290970	952	199048	1
g55699.t1	861	3	CNL	LG14	+	2308884	2311890	17914	182086	2
g55700.t1	684	4	CNL	LG14	+	2312864	2316072	974	199026	1
g55809.t1	151	3	N	LG14	-	3350931	3352337	1034859	-834859	109	cluster127
g55810.t1	422	6	NL	LG14	-	3355139	3358007	2802	197198	1
g55813.t1	874	3	N	LG14	-	3372010	3375037	14003	185997	3
g55814.t1	843	3	CNL	LG14	-	3382097	3385317	7060	192940	1
g55817.t1	818	4	NL	LG14	-	3404910	3407847	19593	180407	3
g55824.t1	1039	7	NL	LG14	-	3444363	3452817	36516	163484	7
g55825.t1	851	7	CNL	LG14	-	3456254	3461287	3437	196563	1
g55826.t1	809	5	NL	LG14	-	3463527	3468717	2240	197760	1
g55827.t1	753	5	CNL	LG14	-	3473091	3476557	4374	195626	1
g55830.t1	839	11	NL	LG14	-	3493184	3498037	16627	183373	3
g55834.t1	560	2	NL	LG14	-	3525546	3529037	27509	172491	4
g55849.t1	1019	10	CNL	LG14	+	3613332	3620590	84295	115705	15	cluster128
g55850.t1	901	1	CNL	LG14	+	3627592	3630511	7002	192998	1
g55851.t1	1066	10	CNL	LG14	+	3632932	3642706	2421	197579	1
g55852.t1	642	6	CNL	LG14	+	3664257	3668176	21551	178449	1
g55854.t1	1162	5	NL	LG14	+	3688997	3695146	20821	179179	2
g55855.t1	841	2	NL	LG14	+	3711557	3714413	16411	183589	1
g55863.t1	767	6	NL	LG14	+	3763507	3768770	49094	150906	8
g55895.t1	762	6	NL	LG14	-	4005762	4011224	236992	-36992	32	cluster129
g55900.t1	774	4	NL	LG14	-	4041598	4044469	30374	169626	5
g55905.t1	758	7	NL	LG14	-	4092968	4097609	48499	151501	5
g55907.t1	867	3	CNL	LG14	-	4103349	4106349	5740	194260	2
g55914.t1	364	2	CN	LG14	-	4132343	4134049	25994	174006	7
g55915.t1	464	4	NL	LG14	-	4137331	4140369	3282	196718	1
g55920.t1	852	5	NL	LG14	-	4165184	4169009	24815	175185	5
g55921.t1	713	7	NL	LG14	-	4174189	4179039	5180	194820	1
g55922.t1	849	2	NL	LG14	-	4183682	4186893	4643	195357	1
g55927.t1	268	4	N	LG14	-	4203916	4205993	17023	182977	5
g55931.t1	238	4	N	LG14	-	4227359	4228733	21366	178634	4
g55936.t1	631	6	CNL	LG14	-	4248493	4251683	19760	180240	5
g55937.t1	636	4	NL	LG14	-	4254563	4257513	2880	197120	1
g55938.t1	692	3	NL	LG14	-	4264556	4267603	7043	192957	1
g55941.t1	421	2	N	LG14	-	4281278	4283063	13675	186325	3
g55942.t1	746	6	N	LG14	-	4284750	4289333	1687	198313	1
g55954.t1	225	3	N	LG14	-	4399549	4403727	110216	89784	12
g56017.t1	1165	11	TNL	LG14	-	4909892	4919052	506165	-306165	63
g56025.t1	913	12	TNL	LG14	-	4969800	4976972	50748	149252	8
g56057.t1	966	6	TNL	LG14	-	5147747	5164254	170775	29225	32
g56081.t1	1090	8	TNL	LG14	+	5266128	5275712	101874	98126	24
g56399.t1	714	4	NL	LG14	+	7101538	7104664	1825826	-1625826	318
g56448.t1	778	6	CNL	LG14	+	7509440	7516406	404776	-204776	49
g56537.t1	907	1	CNL	LG14	-	8177635	8180547	661229	-461229	89
g57036.t1	716	7	NL	LG14	+	11876211	11882273	3695664	-3495664	499	cluster130
g57038.t1	640	5	CN	LG14	+	11886571	11890072	4298	195702	2
g57553.t1	446	3	CN	LG14	-	15722195	15726006	3832123	-3632123	515	cluster131
g57555.t1	794	4	CNL	LG14	-	15744937	15750756	18931	181069	2
g57556.t1	235	4	N	LG14	-	15753112	15762926	2356	197644	1
g57705.t1	703	11	TNL	LG14	+	16900889	16906676	1137963	-937963	149
g57800.t1	1140	5	RNL	LG14	-	17615527	17621033	708851	-508851	95
g57911.t1	572	2	NL	LG14	+	18472516	18474530	851483	-651483	111
g58086.t1	485	5	CN	LG14	-	19747731	19752086	1273201	-1073201	175
g58413.t1	997	6	CNL	LG14	+	22049577	22053540	2297491	-2097491	327	cluster132
g58414.t1	1078	6	CNL	LG14	+	22057377	22063404	3837	196163	1
g58636.t1	977	2	CNL	LG14	-	23618953	23625156	1555549	-1355549	222
g59028.t1	892	2	CNL	LG14	-	26174715	26177778	2549559	-2349559	392
g60721.t1	954	7	CNL	LG15	-	5270467	5277676	-20907311	21107311	1693
g61554.t1	940	3	NL	LG15	-	11449704	11458254	6172028	-5972028	833
g61593.t1	923	5	TNL	LG15	+	11819685	11824519	361431	-161431	39
g61618.t1	696	6	NL	LG15	-	12004173	12007734	179654	20346	25	cluster133
g61619.t1	758	5	N	LG15	-	12009523	12012794	1789	198211	1
g61621.t1	876	4	N	LG15	-	12018542	12024304	5748	194252	2
g61623.t1	849	9	NL	LG15	-	12032352	12039844	8048	191952	2
g61624.t1	787	7	NL	LG15	-	12044063	12053324	4219	195781	1
g61630.t1	599	2	NL	LG15	+	12089439	12092474	36115	163885	6
g61633.t1	807	5	NL	LG15	-	12122490	12128685	30016	169984	3
g61641.t1	469	5	NL	LG15	-	12187102	12190105	58417	141583	8	cluster134
g61644.t1	1242	8	CNL	LG15	-	12197017	12206505	6912	193088	3
g61646.t1	650	8	N	LG15	-	12222887	12232675	16382	183618	2
g61647.t1	983	6	N	LG15	-	12232923	12240285	248	199752	1
g61657.t1	706	3	CN	LG15	+	12309370	12313260	69085	130915	10	cluster135
g61658.t1	799	3	NL	LG15	+	12331580	12334814	18320	181680	1
g61659.t1	796	2	CNL	LG15	+	12337460	12340040	2646	197354	1
g61661.t1	904	3	N	LG15	+	12356850	12364559	16810	183190	2
g61663.t1	805	4	N	LG15	+	12376440	12380801	11881	188119	2
g61666.t1	731	3	NL	LG15	+	12391340	12394162	10539	189461	3
g61668.t1	725	6	NL	LG15	+	12428410	12431718	34248	165752	2
g61689.t1	945	4	TNL	LG15	-	12569328	12574477	137610	62390	21	cluster136
g61695.t1	732	8	NL	LG15	-	12609326	12626747	34849	165151	6
g61697.t1	1040	12	CN	LG15	-	12633035	12640917	6288	193712	2
g61707.t1	772	8	CN	LG15	+	12690039	12694600	49122	150878	10
g61724.t1	734	4	NL	LG15	-	12799102	12802554	104502	95498	17	cluster137
g61726.t1	770	3	N	LG15	+	12819121	12822393	16567	183433	2
g61728.t1	607	5	N	LG15	+	12828861	12832881	6468	193532	2
g61729.t1	805	6	NL	LG15	+	12844241	12847798	11360	188640	1
g61730.t1	634	4	N	LG15	+	12853841	12856325	6043	193957	1
g61806.t1	412	5	NL	LG15	-	13438800	13441391	582475	-382475	76
g61815.t1	810	2	NL	LG15	-	13527266	13530426	85875	114125	9	cluster138
g61820.t1	204	2	CN	LG15	-	13556539	13557746	26113	173887	5
g61821.t1	751	6	CNL	LG15	-	13560985	13565696	3239	196761	1
g61824.t1	980	2	CNL	LG15	-	13588349	13596876	22653	177347	3
g61831.t1	271	5	CN	LG15	-	13648375	13654246	51499	148501	7
g61832.t1	266	5	CN	LG15	-	13663995	13666793	9749	190251	1
g61835.t1	824	6	CNL	LG15	-	13685448	13693993	18655	181345	3
g61839.t1	962	2	CNL	LG15	-	13721617	13727883	27624	172376	4
g61841.t1	933	3	CNL	LG15	-	13746913	13754433	19030	180970	2
g61843.t1	114	2	N	LG15	-	13774348	13775853	19915	180085	2
g61844.t1	359	3	CN	LG15	-	13779090	13785503	3237	196763	1
g61846.t1	299	3	N	LG15	-	13791445	13795823	5942	194058	2
g61849.t1	657	3	CNL	LG15	-	13812108	13821853	16285	183715	3
g61851.t1	169	2	N	LG15	-	13831252	13832147	9399	190601	2
g61854.t1	690	2	CNL	LG15	-	13846893	13849807	14746	185254	3
g61858.t1	595	3	CNL	LG15	+	13895302	13898006	45495	154505	4
g61860.t1	1327	9	RNL	LG15	+	13903242	13913546	5236	194764	2
g61864.t1	332	2	CN	LG15	+	13930682	13933669	17136	182864	4
g61866.t1	1101	8	CNL	LG15	+	13944342	13953316	10673	189327	2
g61881.t1	446	3	CN	LG15	+	14062363	14070314	109047	90953	15	cluster139
g61883.t1	691	7	NL	LG15	+	14090283	14094819	19969	180031	2
g61884.t1	695	7	NL	LG15	+	14112443	14118079	17624	182376	1
g61886.t1	420	3	CN	LG15	+	14132123	14138847	14044	185956	2
g61893.t1	864	3	CNL	LG15	+	14212450	14215555	73603	126397	7
g61894.t1	661	5	CNL	LG15	+	14223480	14231478	7925	192075	1
g61896.t1	585	2	CNL	LG15	+	14245720	14251616	14242	185758	2
g61901.t1	964	6	NL	LG15	+	14290330	14298177	38714	161286	5
g61902.t1	842	6	CNL	LG15	+	14301600	14307321	3423	196577	1
g61903.t1	854	6	CNL	LG15	+	14309740	14314531	2419	197581	1
g61911.t1	1189	13	CNL	LG15	+	14361123	14374326	46592	153408	8	cluster140
g61912.t1	381	6	N	LG15	+	14379393	14382941	5067	194933	1
g61913.t1	673	2	CNL	LG15	+	14386673	14396366	3732	196268	1
g61920.t1	359	2	CN	LG15	-	14429348	14432588	32982	167018	7
g61923.t1	321	4	N	LG15	-	14444813	14448288	12225	187775	3
g61927.t1	695	10	CNL	LG15	-	14475575	14488538	27287	172713	4
g61929.t1	735	5	NL	LG15	+	14503913	14506848	15375	184625	2
g62012.t1	548	5	N	LG15	-	15206424	15209290	699576	-499576	83	cluster141
g62019.t1	689	2	CNL	LG15	-	15293699	15296553	84409	115591	7
g62021.t1	1022	7	NL	LG15	-	15316983	15334423	20430	179570	2
g62023.t1	953	3	RNL	LG15	-	15352499	15360923	18076	181924	2
g62354.t1	854	5	CNL	LG15	+	17906004	17910090	2545081	-2345081	331
g62515.t1	987	2	NL	LG15	-	19214722	19218652	1304632	-1104632	161
g62678.t1	385	1	CN	LG15	-	20414476	20415867	1195824	-995824	163	cluster142
g62684.t1	979	1	NL	LG15	-	20480603	20483847	64736	135264	6
g62701.t1	664	7	CN	LG15	-	20601984	20606466	118137	81863	17	cluster143
g62706.t1	958	3	NL	LG15	-	20637529	20642406	31063	168937	5
g62708.t1	812	1	NL	LG15	-	20652988	20655856	10582	189418	2
g62719.t1	981	2	NL	LG15	-	20720760	20726859	64904	135096	11
g62727.t1	982	1	CNL	LG15	+	20816424	20819719	89565	110435	8
g63368.t1	935	4	CNL	LG15	+	25370830	25377154	4551111	-4351111	641
g63482.t1	1621	13	TNL	LG15	+	26173591	26186159	796437	-596437	114
g63512.t1	671	3	NL	LG15	-	26378314	26381186	192155	7845	30	cluster144
g63513.t1	1025	7	NL	LG15	+	26382321	26391012	1135	198865	1
g63518.t1	982	2	CNL	LG15	+	26423261	26428442	32249	167751	5
g63523.t1	727	7	RNL	LG15	+	26442301	26447579	13859	186141	5
g63524.t1	1667	10	NL	LG15	+	26454541	26464055	6962	193038	1
g63616.t1	978	2	NL	LG15	-	27169026	27173115	704971	-504971	92	cluster145
g63620.t1	1233	6	NL	LG15	+	27182697	27193630	9582	190418	4
g63625.t1	945	2	RNL	LG15	+	27211857	27216820	18227	181773	5
g63627.t1	371	4	CN	LG15	+	27226407	27233679	9587	190413	2
g63784.t1	969	1	NL	LG15	-	28415826	28418965	1182147	-982147	157
g64010.t1	735	4	NL	LG15	-	30023117	30031890	1604152	-1404152	226	cluster146
g64011.t1	1045	6	NL	LG15	-	30033043	30038270	1153	198847	1

## Sheet: Ipomoea_trifida
Protein_id	Number of amino acids	Exon number	Gene type	Gene_location(chromosome)	strand	Gene_start	Gene_end	Genes_distance	Distance to 200kb	Number of non-NBS genes between nearby NBS-encoding genes	Cluster
itf01g08960.t1	651	3	N	Chr01	-	7833736	7840964	-104028292	104228292	1022
itf01g10090.t1	504	2	NL	Chr01	+	9417971	9420229	1577007	-1377007	53
itf01g10890.t1	606	2	CNL	Chr01	+	10470610	10473201	1050381	-850381	44
itf01g13670.t1	450	3	N	Chr01	+	14174837	14177123	3701636	-3501636	166
itf01g14080.t1	276	4	CN	Chr01	+	14776541	14778952	599418	-399418	25	cluster1
itf01g14090.t1	188	4	N	Chr01	+	14779087	14783738	135	199865	1
itf01g18600.t1	987	3	TN	Chr01	+	19729085	19735535	4945347	-4745347	426
itf01g19690.t1	905	2	NL	Chr01	-	20708617	20711393	973082	-773082	108
itf01g19840.t1	719	2	NL	Chr01	-	20817063	20819323	105670	94330	21
itf01g20070.t1	674	3	NL	Chr01	+	21019839	21024185	200516	-516	24	cluster2
itf01g20080.t1	914	1	NL	Chr01	+	21033266	21036098	9081	190919	1
itf01g20090.t1	941	1	NL	Chr01	+	21056805	21060138	20707	179293	1
itf01g20100.t1	213	1	CN	Chr01	+	21066116	21066754	5978	194022	1
itf01g20120.t1	160	1	N	Chr01	-	21067577	21068056	823	199177	1
itf01g20130.t1	931	1	NL	Chr01	+	21077357	21080255	9301	190699	1
itf01g21600.t1	588	2	NL	Chr01	+	22438999	22441119	1358744	-1158744	160
itf01g24580.t1	832	2	RNL	Chr01	+	24688786	24691461	2247667	-2047667	356
itf01g33990.t1	836	5	RNL	Chr01	+	31037347	31040998	6345886	-6145886	1238
itf02g01860.t1	760	3	CNL	Chr02	-	2709175	2711909	-28331823	28531823	403
itf02g11630.t1	877	3	RNL	Chr02	+	9811851	9817177	7099942	-6899942	1237	cluster3
itf02g11640.t1	878	3	RNL	Chr02	+	9821450	9827145	4273	195727	1
itf02g17590.t1	636	2	N	Chr02	+	13810351	13813218	3983206	-3783206	768
itf03g10740.t1	626	1	NL	Chr03	-	8492510	8494815	-5320708	5520708	2104
itf03g12490.t1	880	1	CN	Chr03	+	10830582	10833221	2335767	-2135767	99
itf03g19910.t1	213	3	N	Chr03	-	15658698	15660581	4825477	-4625477	926
itf03g20420.t1	543	3	CNL	Chr03	-	16026696	16030043	366115	-166115	46	cluster4
itf03g20470.t4	1048	3	NL	Chr03	+	16083952	16088349	53909	146091	3
itf03g20470.t3	1048	4	NL	Chr03	+	16083952	16088933	-4397	204397	1
itf03g20470.t2	1048	4	NL	Chr03	+	16083952	16088994	-4981	204981	1
itf03g20470.t1	1048	4	NL	Chr03	+	16083952	16089225	-5042	205042	1
itf03g20480.t2	315	2	CN	Chr03	+	16090161	16091242	936	199064	1
itf03g20480.t1	472	2	CN	Chr03	+	16090161	16092884	-1081	201081	1
itf03g20490.t1	389	3	CN	Chr03	+	16098913	16104368	6029	193971	1
itf03g20500.t1	990	4	CNL	Chr03	+	16110206	16116290	5838	194162	1
itf03g20510.t1	263	2	CN	Chr03	+	16116854	16120617	564	199436	1
itf03g20520.t1	489	2	CNL	Chr03	+	16122888	16125674	2271	197729	1
itf03g20560.t1	916	2	CNL	Chr03	+	16161949	16165794	36275	163725	1
itf03g20560.t2	916	1	CNL	Chr03	+	16161949	16165794	-3845	203845	1
itf03g20560.t3	916	2	CNL	Chr03	+	16161949	16165794	-3845	203845	1
itf03g20730.t2	706	2	NL	Chr03	-	16363280	16366145	197486	2514	17	cluster5
itf03g20730.t1	887	3	CNL	Chr03	-	16363280	16367820	-2865	202865	1
itf03g20740.t1	892	3	CNL	Chr03	-	16368577	16373245	757	199243	1
itf03g20760.t1	902	2	CN	Chr03	+	16379943	16384641	6698	193302	1
itf03g20950.t1	637	4	NL	Chr03	+	16620375	16623566	235734	-35734	19	cluster6
itf03g20960.t1	307	3	N	Chr03	-	16624561	16626832	995	199005	1
itf03g20980.t1	806	5	CNL	Chr03	+	16632110	16635721	5278	194722	1
itf03g20990.t2	1124	5	CNL	Chr03	-	16644750	16649112	9029	190971	1
itf03g20990.t1	666	2	CN	Chr03	-	16647035	16649112	-2077	202077	1
itf03g21020.t1	1058	4	CNL	Chr03	-	16657752	16661645	8640	191360	3
itf03g21020.t2	1056	4	CNL	Chr03	-	16657752	16661645	-3893	203893	1
itf03g21700.t1	950	3	N	Chr03	+	17275173	17280199	613528	-413528	78	cluster7
itf03g21710.t1	631	3	N	Chr03	-	17283431	17285880	3232	196768	1
itf03g21720.t1	936	3	CN	Chr03	+	17288215	17292400	2335	197665	1
itf03g21720.t2	875	2	CNL	Chr03	+	17288215	17292400	-4185	204185	1
itf03g21730.t1	916	2	CN	Chr03	+	17294688	17298834	2288	197712	1
itf03g21740.t1	513	4	N	Chr03	-	17305418	17307402	6584	193416	1
itf03g21750.t1	731	3	CN	Chr03	+	17319727	17322585	12325	187675	1
itf03g21770.t1	779	3	CNL	Chr03	+	17328268	17331087	5683	194317	2
itf03g22010.t1	721	1	NL	Chr03	+	17491198	17493360	160111	39889	22	cluster8
itf03g22030.t1	882	2	CN	Chr03	+	17506893	17509697	13533	186467	1
itf03g22040.t1	808	1	NL	Chr03	+	17512513	17514936	2816	197184	1
itf03g22050.t1	877	1	CN	Chr03	-	17517189	17519819	2253	197747	1
itf03g22060.t1	815	1	N	Chr03	-	17522234	17524678	2415	197585	1
itf03g22090.t1	275	2	N	Chr03	+	17531037	17535125	6359	193641	2
itf03g23010.t1	845	4	CNL	Chr03	+	18504844	18508422	969719	-769719	110
itf03g26580.t1	423	1	CN	Chr03	+	22693816	22695084	4185394	-3985394	337
itf03g27300.t1	620	1	NL	Chr03	+	23584116	23585975	889032	-689032	43	cluster9
itf03g27310.t1	1067	3	NL	Chr03	+	23586619	23595000	644	199356	1
itf03g27550.t1	821	2	NL	Chr03	-	23923311	23925855	328311	-128311	14	cluster10
itf03g27560.t1	557	2	RN	Chr03	-	23928941	23935466	3086	196914	1
itf03g28470.t1	855	2	CNL	Chr03	+	25238153	25245441	1302687	-1102687	75
itf04g00730.t1	496	2	CN	Chr04	+	339275	342678	-24906166	25106166	373
itf04g00920.t1	482	5	CN	Chr04	-	424426	427235	81748	118252	21
itf04g01350.t1	843	8	CN	Chr04	+	665729	671210	238494	-38494	61	cluster11
itf04g01370.t1	625	6	N	Chr04	+	673921	677709	2711	197289	2
itf04g01390.t3	576	2	CN	Chr04	+	686614	690684	8905	191095	2
itf04g01390.t1	1318	4	CNL	Chr04	+	686614	694849	-4070	204070	1
itf04g01390.t4	602	3	CN	Chr04	+	687114	692509	-7735	207735	1
itf04g01390.t2	1183	3	CNL	Chr04	+	687114	694849	-5395	205395	1
itf04g01400.t1	505	4	N	Chr04	+	698074	703878	3225	196775	1
itf04g04430.t1	973	1	CNL	Chr04	+	2507044	2510068	1803166	-1603166	334	cluster12
itf04g04440.t1	931	1	CNL	Chr04	+	2511131	2513923	1063	198937	1
itf04g04450.t1	956	1	CNL	Chr04	+	2517170	2520037	3247	196753	1
itf04g05380.t1	899	3	CNL	Chr04	+	3078624	3082094	558587	-358587	109	cluster13
itf04g05390.t1	893	3	CNL	Chr04	-	3084628	3089596	2534	197466	1
itf04g05400.t1	634	3	CN	Chr04	+	3092265	3095074	2669	197331	1
itf04g05410.t1	918	3	CNL	Chr04	+	3098273	3101802	3199	196801	1
itf04g05410.t2	918	2	CNL	Chr04	+	3098273	3101802	-3529	203529	1
itf04g05490.t1	933	3	CNL	Chr04	-	3158910	3163476	57108	142892	10	cluster14
itf04g05490.t2	715	4	CN	Chr04	-	3158910	3163476	-4566	204566	1
itf04g06680.t1	413	1	NL	Chr04	-	3991440	3992743	827964	-627964	162
itf04g07270.t1	1215	2	NL	Chr04	+	4421826	4425595	429083	-229083	80
itf04g08290.t1	977	3	CNL	Chr04	+	5230865	5234409	805270	-605270	113
itf04g08640.t1	784	1	NL	Chr04	-	5539440	5541791	305031	-105031	49
itf04g08840.t1	157	2	N	Chr04	-	5743371	5745075	201580	-1580	26	cluster15
itf04g08850.t1	699	3	CN	Chr04	-	5751264	5754110	6189	193811	1
itf04g09260.t1	851	4	CN	Chr04	-	6134978	6145586	380868	-180868	51	cluster16
itf04g09380.t1	825	3	CNL	Chr04	-	6289628	6293159	144042	55958	11
itf04g09380.t2	825	3	CNL	Chr04	-	6289628	6293159	-3531	203531	1
itf04g09440.t1	599	3	CN	Chr04	-	6324319	6327185	31160	168840	3
itf04g09550.t1	642	4	TN	Chr04	+	6423008	6430473	95823	104177	7
itf04g09550.t2	456	3	N	Chr04	+	6424788	6430473	-5685	205685	1
itf04g09950.t1	730	4	CN	Chr04	+	6830026	6836673	399553	-199553	28	cluster17
itf04g09980.t1	681	4	CN	Chr04	+	6854063	6856589	17390	182610	3
itf04g09990.t2	882	2	CN	Chr04	+	6861865	6865117	5276	194724	1
itf04g09990.t1	882	3	CN	Chr04	+	6861865	6865855	-3252	203252	1
itf04g10000.t3	871	2	CN	Chr04	+	6868641	6871982	2786	197214	1
itf04g10000.t2	871	3	CN	Chr04	+	6868641	6872963	-3341	203341	1
itf04g10000.t1	871	3	CN	Chr04	+	6868641	6873510	-4322	204322	1
itf04g10020.t1	530	3	CNL	Chr04	+	6877737	6880181	4227	195773	2
itf04g10060.t1	710	5	CNL	Chr04	+	6925946	6929505	45765	154235	3
itf04g10080.t1	399	2	NL	Chr04	+	6938544	6940496	9039	190961	1
itf04g10180.t1	886	2	CNL	Chr04	-	7011500	7014941	71004	128996	11	cluster18
itf04g10190.t1	726	3	NL	Chr04	-	7020072	7023076	5131	194869	1
itf04g10200.t1	528	2	CN	Chr04	-	7028684	7031057	5608	194392	1
itf04g13450.t1	856	1	CNL	Chr04	+	10869151	10871718	3838094	-3638094	352	cluster19
itf04g13460.t1	875	1	CNL	Chr04	+	10876980	10879604	5262	194738	1
itf04g13470.t1	861	1	CNL	Chr04	+	10900093	10902675	20489	179511	1
itf04g19170.t1	127	2	N	Chr04	+	19738393	19738863	8835718	-8635718	370
itf04g34220.t1	861	1	CNL	Chr04	+	32237671	32240253	12498808	-12298808	1648	cluster20
itf04g34230.t1	874	1	CNL	Chr04	-	32241344	32243965	1091	198909	1
itf04g34280.t1	1273	1	CNL	Chr04	+	32278733	32282551	34768	165232	5
itf05g03330.t1	109	2	N	Chr05	+	2694427	2696067	-29588124	29788124	378
itf05g06500.t1	917	4	CNL	Chr05	-	6287326	6294369	3591259	-3391259	304	cluster21
itf05g06500.t2	924	4	CNL	Chr05	-	6287326	6294369	-7043	207043	1
itf05g06510.t1	941	4	CNL	Chr05	+	6338581	6345194	44212	155788	1
itf05g06510.t2	948	4	CNL	Chr05	+	6338581	6345194	-6613	206613	1
itf05g08900.t1	159	1	N	Chr05	+	10093596	10094072	3748402	-3548402	120	cluster22
itf05g08910.t1	693	2	NL	Chr05	+	10100828	10104013	6756	193244	1
itf05g08920.t1	375	2	N	Chr05	+	10127889	10129580	23876	176124	1
itf05g08960.t1	276	2	N	Chr05	+	10157120	10158927	27540	172460	1
itf05g08990.t1	400	1	NL	Chr05	+	10177697	10178896	18770	181230	2
itf05g11580.t1	478	1	CN	Chr05	-	14119180	14120613	3940284	-3740284	166
itf06g03570.t1	867	1	NL	Chr06	+	5323186	5325786	-8797427	8997427	2207
itf06g05520.t1	630	2	NL	Chr06	-	7709752	7712148	2383966	-2183966	79	cluster23
itf06g05600.t1	673	2	NL	Chr06	-	7763659	7766118	51511	148489	2
itf06g06580.t1	845	3	NL	Chr06	+	9004001	9010736	1237883	-1037883	84
itf06g09970.t1	516	2	N	Chr06	-	12442170	12445100	3431434	-3231434	324	cluster24
itf06g10010.t1	847	1	NL	Chr06	-	12485454	12487994	40354	159646	1
itf06g10030.t1	985	2	NL	Chr06	-	12580273	12585111	92279	107721	2
itf06g10030.t2	985	2	NL	Chr06	-	12580273	12585111	-4838	204838	1
itf06g10050.t1	856	1	NL	Chr06	-	12602873	12605440	17762	182238	2
itf06g10110.t1	905	3	NL	Chr06	-	12660783	12665398	55343	144657	2
itf06g10110.t2	905	3	NL	Chr06	-	12660783	12665398	-4615	204615	1
itf06g10580.t1	850	1	NL	Chr06	+	13283085	13285634	617687	-417687	28	cluster25
itf06g10670.t1	763	7	N	Chr06	-	13390363	13395234	104729	95271	5
itf06g12150.t1	980	1	CNL	Chr06	+	15086533	15089472	1691299	-1491299	103	cluster26
itf06g12180.t7	968	2	CNL	Chr06	+	15122830	15127982	33358	166642	3
itf06g12180.t5	987	3	CNL	Chr06	+	15122832	15127982	-5150	205150	1
itf06g12180.t6	987	2	CNL	Chr06	+	15122832	15127982	-5150	205150	1
itf06g12180.t8	968	1	CNL	Chr06	+	15122832	15127982	-5150	205150	1
itf06g12180.t1	987	5	CNL	Chr06	+	15122832	15129525	-5150	205150	1
itf06g12180.t2	987	4	CNL	Chr06	+	15122832	15129525	-6693	206693	1
itf06g12180.t3	968	4	CNL	Chr06	+	15122832	15129525	-6693	206693	1
itf06g12180.t4	968	3	CNL	Chr06	+	15122832	15129525	-6693	206693	1
itf06g12190.t1	303	1	CN	Chr06	+	15146389	15147297	16864	183136	1
itf06g12210.t1	976	5	CNL	Chr06	+	15174064	15181425	26767	173233	2
itf06g12210.t2	982	2	CNL	Chr06	+	15177154	15181425	-4271	204271	1
itf06g12250.t1	886	4	CNL	Chr06	+	15214098	15218969	32673	167327	1
itf06g12250.t2	886	4	CNL	Chr06	+	15214220	15218969	-4749	204749	1
itf06g12260.t1	92	1	N	Chr06	+	15220311	15220586	1342	198658	1
itf06g12270.t1	973	1	CNL	Chr06	+	15247153	15250071	26567	173433	1
itf06g12280.t1	951	1	NL	Chr06	+	15266818	15269670	16747	183253	1
itf06g12290.t1	994	3	CNL	Chr06	+	15303259	15307865	33589	166411	1
itf06g12310.t1	294	3	CN	Chr06	+	15313764	15316741	5899	194101	1
itf06g12350.t1	953	1	NL	Chr06	+	15342989	15345847	26248	173752	1
itf06g13030.t1	398	4	N	Chr06	-	16119171	16123903	773324	-573324	75	cluster27
itf06g13040.t1	734	8	N	Chr06	+	16125737	16131712	1834	198166	1
itf06g13050.t1	811	3	NL	Chr06	+	16152012	16154909	20300	179700	1
itf06g13060.t1	796	3	NL	Chr06	+	16172555	16175713	17646	182354	1
itf06g13060.t2	796	3	NL	Chr06	+	16172555	16175713	-3158	203158	1
itf06g13060.t3	794	2	NL	Chr06	+	16172555	16175713	-3158	203158	1
itf06g13060.t4	794	2	NL	Chr06	+	16172555	16175713	-3158	203158	1
itf06g13070.t1	807	4	CNL	Chr06	+	16218626	16221846	42913	157087	1
itf06g13070.t2	851	3	CNL	Chr06	+	16218626	16221846	-3220	203220	1
itf06g13070.t3	851	2	CNL	Chr06	+	16218626	16221846	-3220	203220	1
itf06g13080.t1	437	3	NL	Chr06	+	16231291	16234660	9445	190555	1
itf06g13080.t2	446	4	NL	Chr06	+	16231291	16234660	-3369	203369	1
itf06g13090.t1	910	3	CNL	Chr06	+	16258932	16262342	24272	175728	1
itf06g13100.t1	874	3	CNL	Chr06	+	16263645	16266841	1303	198697	1
itf06g13100.t2	874	3	CNL	Chr06	+	16263645	16266841	-3196	203196	1
itf06g13100.t3	874	2	CNL	Chr06	+	16263645	16266841	-3196	203196	1
itf06g13100.t4	246	2	N	Chr06	+	16263925	16264768	-2916	202916	1
itf06g13610.t1	914	2	NL	Chr06	+	16750994	16756825	486226	-286226	56
itf06g15880.t1	832	4	CN	Chr06	+	19005659	19010970	2248834	-2048834	287
itf06g20590.t1	911	2	CNL	Chr06	+	22334955	22338606	3323985	-3123985	619	cluster28
itf06g20590.t3	911	1	CNL	Chr06	+	22335043	22337775	-3563	203563	1
itf07g02310.t1	1800	17	TNL	Chr07	-	1366589	1384114	-20971186	21171186	1208	cluster29
itf07g02310.t2	1815	15	TNL	Chr07	-	1367097	1384114	-17017	217017	1
itf07g02310.t3	1753	14	TNL	Chr07	-	1367097	1384114	-17017	217017	1
itf07g02310.t5	1645	14	TNL	Chr07	-	1367097	1384114	-17017	217017	1
itf07g02310.t4	1393	7	TNL	Chr07	-	1371753	1384114	-12361	212361	1
itf07g02370.t1	1736	16	TNL	Chr07	-	1486353	1496878	102239	97761	9	cluster30
itf07g02370.t2	1610	15	TNL	Chr07	-	1486353	1496878	-10525	210525	1
itf07g02380.t1	2193	25	TNL	Chr07	-	1499531	1521536	2653	197347	1
itf07g02380.t2	2208	25	TNL	Chr07	-	1499531	1521536	-22005	222005	1
itf07g02380.t3	2179	24	TNL	Chr07	-	1499531	1521536	-22005	222005	1
itf07g02520.t1	3145	22	TNL	Chr07	-	1581264	1603111	59728	140272	18	cluster31
itf07g02520.t2	3140	22	TNL	Chr07	-	1581264	1603111	-21847	221847	1
itf07g07130.t1	93	1	N	Chr07	+	4970896	4971174	3367785	-3167785	596
itf07g07830.t1	867	3	CN	Chr07	-	5647364	5653067	676190	-476190	71	cluster32
itf07g07850.t1	867	3	CN	Chr07	-	5667761	5671983	14694	185306	1
itf07g07860.t1	870	3	CN	Chr07	-	5686084	5693337	14101	185899	1
itf07g07860.t2	870	2	CN	Chr07	-	5686087	5693333	-7250	207250	1
itf07g07880.t1	878	3	CNL	Chr07	-	5715639	5722125	22306	177694	2
itf07g07900.t1	847	2	CNL	Chr07	-	5732595	5735515	10470	189530	1
itf07g07910.t2	709	2	NL	Chr07	-	5738794	5742045	3279	196721	1
itf07g07910.t1	887	3	CNL	Chr07	-	5738794	5746695	-3251	203251	1
itf07g09670.t1	238	1	N	Chr07	-	7688254	7688967	1941559	-1741559	109
itf07g11430.t1	112	2	N	Chr07	+	9944371	9946458	2255404	-2055404	126
itf07g11720.t1	545	5	N	Chr07	-	10334036	10346730	387578	-187578	31
itf07g12590.t1	653	2	NL	Chr07	+	11325154	11327881	978424	-778424	91	cluster33
itf07g12600.t1	952	1	NL	Chr07	+	11337185	11340040	9304	190696	1
itf07g14280.t1	930	6	N	Chr07	-	13698407	13706832	2358367	-2158367	118
itf07g16420.t1	2032	26	NL	Chr07	-	16582347	16603085	2875515	-2675515	167	cluster34
itf07g16420.t2	2098	25	NL	Chr07	-	16582347	16603085	-20738	220738	1
itf07g16420.t4	2042	25	NL	Chr07	-	16582347	16603085	-20738	220738	1
itf07g16420.t5	2125	24	NL	Chr07	-	16582347	16603085	-20738	220738	1
itf07g16420.t7	1673	17	NL	Chr07	-	16586915	16603085	-16170	216170	1
itf07g16420.t6	1664	16	NL	Chr07	-	16590833	16603085	-12252	212252	1
itf07g16420.t8	1562	15	NL	Chr07	-	16591566	16603085	-11519	211519	1
itf07g16830.t1	748	3	N	Chr07	-	16994491	16997674	391406	-191406	34
itf07g20970.t1	922	5	TNL	Chr07	-	21466020	21470582	4468346	-4268346	381	cluster35
itf07g20970.t2	780	5	TNL	Chr07	-	21466020	21470582	-4562	204562	1
itf07g20970.t3	831	4	TNL	Chr07	-	21467319	21470582	-3263	203263	2
itf07g22370.t1	559	1	CN	Chr07	+	22647964	22649640	1177382	-977382	164	cluster36
itf07g22390.t1	310	3	CN	Chr07	+	22656825	22660290	7185	192815	1
itf07g22410.t1	135	2	N	Chr07	+	22666143	22666704	5853	194147	2
itf07g22420.t1	778	3	CN	Chr07	+	22674993	22677930	8289	191711	1
itf07g22430.t1	437	1	CN	Chr07	+	22680554	22681864	2624	197376	1
itf07g22440.t1	735	2	CN	Chr07	+	22688058	22690637	6194	193806	1
itf07g22460.t1	495	1	N	Chr07	-	22696215	22697699	5578	194422	1
itf07g22470.t1	448	1	CN	Chr07	+	22701519	22702862	3820	196180	1
itf08g09480.t2	1497	9	TNL	Chr08	+	7494270	7503109	-15208592	15408592	1398	cluster37
itf08g09480.t3	1245	9	TNL	Chr08	+	7494270	7503109	-8839	208839	1
itf08g09480.t4	1349	8	NL	Chr08	+	7497536	7503109	-5573	205573	1
itf08g09750.t1	1178	5	TNL	Chr08	-	7810412	7815118	307303	-107303	27
itf08g12730.t4	1147	4	NL	Chr08	-	11684827	11689925	3869709	-3669709	246	cluster38
itf08g12730.t2	1147	5	NL	Chr08	-	11684827	11693223	-5098	205098	1
itf08g12730.t1	1367	5	TNL	Chr08	-	11684827	11693230	-8396	208396	1
itf08g12730.t5	993	3	NL	Chr08	-	11685928	11689925	-7302	207302	1
itf08g12730.t3	1213	4	TNL	Chr08	-	11685928	11693225	-3997	203997	1
itf08g14610.t1	1408	8	TNL	Chr08	+	14178312	14186529	2485087	-2285087	123	cluster39
itf08g14640.t1	2618	28	TNL	Chr08	+	14204096	14230582	17567	182433	3
itf08g16430.t1	1011	6	NL	Chr08	+	15787504	15794041	1556922	-1356922	165
itf08g17370.t1	661	2	CN	Chr08	+	17347700	17350120	1553659	-1353659	41	cluster40
itf08g17400.t1	557	4	CN	Chr08	+	17415705	17419852	65585	134415	2
itf08g17410.t1	344	6	NL	Chr08	+	17426717	17428922	6865	193135	1
itf09g07950.t1	944	3	CNL	Chr09	+	4264741	4270265	-13164181	13364181	1198
itf09g15940.t1	851	2	RNL	Chr09	+	10352926	10356276	6082661	-5882661	1080
itf09g16380.t1	1032	5	TNL	Chr09	-	10986437	10992235	630161	-430161	38	cluster41
itf09g16380.t2	876	4	TNL	Chr09	-	10986437	10992235	-5798	205798	1
itf09g17780.t1	498	6	N	Chr09	+	12932959	12939664	1940724	-1740724	113
itf09g21670.t1	670	3	NL	Chr09	+	18369380	18371671	5429716	-5229716	218
itf09g24580.t2	260	2	N	Chr09	+	21039701	21042235	2668030	-2468030	294
itf09g24730.t1	886	1	CNL	Chr09	-	21190508	21193588	148273	51727	21	cluster42
itf09g24740.t1	714	1	NL	Chr09	-	21221514	21223937	27926	172074	1
itf09g24750.t1	903	3	CNL	Chr09	-	21232671	21238045	8734	191266	1
itf09g24770.t1	940	4	CNL	Chr09	-	21257989	21263491	19944	180056	2
itf09g24780.t2	892	3	CNL	Chr09	-	21298046	21305029	34555	165445	1
itf09g24780.t1	892	3	CNL	Chr09	-	21298046	21305384	-6983	206983	1
itf09g24790.t1	911	1	CNL	Chr09	-	21321045	21324094	15661	184339	1
itf09g24810.t1	424	2	CN	Chr09	-	21352913	21354264	28819	171181	1
itf09g24820.t1	780	3	CNL	Chr09	-	21358148	21362805	3884	196116	1
itf09g24850.t1	897	1	CNL	Chr09	-	21381344	21384034	18539	181461	1
itf09g24860.t1	233	1	CN	Chr09	+	21392748	21393446	8714	191286	1
itf09g24870.t1	520	2	NL	Chr09	+	21393509	21395454	63	199937	1
itf09g24950.t1	920	1	CNL	Chr09	+	21477124	21479982	81670	118330	8	cluster43
itf09g24960.t1	926	1	CNL	Chr09	+	21485524	21488301	5542	194458	1
itf09g24980.t1	927	1	CNL	Chr09	+	21495805	21498585	7504	192496	1
itf09g24990.t1	922	1	CNL	Chr09	+	21535465	21538276	36880	163120	1
itf09g25000.t1	920	3	CNL	Chr09	+	21561985	21571327	23709	176291	1
itf09g25000.t2	920	1	CNL	Chr09	+	21567910	21571327	-3417	203417	1
itf09g25590.t1	926	1	CNL	Chr09	-	22238833	22241610	667506	-467506	70	cluster44
itf09g25610.t1	930	1	CNL	Chr09	-	22251586	22254375	9976	190024	2
itf10g01290.t1	897	4	NL	Chr10	-	1064171	1070332	-21190204	21390204	330	cluster45
itf10g01310.t1	155	4	N	Chr10	+	1075776	1078687	5444	194556	5
itf10g01330.t1	105	1	N	Chr10	-	1095220	1095534	16533	183467	2
itf10g01340.t1	467	5	NL	Chr10	-	1100525	1107391	4991	195009	1
itf10g05550.t1	554	3	N	Chr10	+	5453070	5457800	4345679	-4145679	420	cluster46
itf10g05570.t1	768	1	CNL	Chr10	-	5484003	5486306	26203	173797	2
itf10g05780.t1	1236	5	TNL	Chr10	+	5756753	5767090	270447	-70447	18
itf10g06150.t1	322	2	NL	Chr10	-	6118359	6120043	351269	-151269	32
itf10g07890.t1	676	5	N	Chr10	+	8662674	8670760	2542631	-2342631	91
itf10g12820.t1	664	2	NL	Chr10	+	15421449	15423632	6750689	-6550689	284
itf10g13880.t1	664	4	CNL	Chr10	+	16586552	16589334	1162920	-962920	116
itf11g05970.t1	1020	2	CNL	Chr11	+	3107596	3111021	-13481738	13681738	2217
itf11g13920.t1	112	1	N	Chr11	+	9811298	9811633	6700277	-6500277	981	cluster47
itf11g13930.t1	635	3	NL	Chr11	+	9825446	9828047	13813	186187	1
itf11g13940.t1	368	2	N	Chr11	+	9831294	9832958	3247	196753	1
itf11g13960.t1	529	2	N	Chr11	+	9842326	9845030	9368	190632	1
itf11g18990.t1	842	3	CNL	Chr11	+	16334983	16338241	6489953	-6289953	309
itf11g20040.t1	997	3	CNL	Chr11	-	17367395	17371968	1029154	-829154	103	cluster48
itf11g20040.t2	997	3	CNL	Chr11	-	17367395	17371968	-4573	204573	1
itf11g20040.t3	1006	2	CNL	Chr11	-	17367395	17371968	-4573	204573	1
itf11g20050.t1	577	2	NL	Chr11	-	17384431	17386623	12463	187537	1
itf11g20070.t2	421	2	N	Chr11	-	17401590	17403498	14967	185033	1
itf11g20070.t1	385	2	N	Chr11	-	17402253	17403498	-1245	201245	1
itf11g20080.t1	421	3	N	Chr11	-	17405979	17408574	2481	197519	1
itf11g20280.t1	484	3	N	Chr11	-	17629866	17632275	221292	-21292	22	cluster49
itf11g20290.t1	442	3	N	Chr11	-	17637318	17639800	5043	194957	1
itf11g20300.t1	391	2	N	Chr11	-	17644440	17646216	4640	195360	1
itf11g20310.t1	422	3	NL	Chr11	-	17653714	17656116	7498	192502	1
itf11g20320.t1	519	2	N	Chr11	-	17660866	17663083	4750	195250	1
itf11g20430.t4	938	4	CNL	Chr11	+	17759664	17765535	96581	103419	15	cluster50
itf11g20430.t1	938	5	CNL	Chr11	+	17759774	17765535	-5761	205761	1
itf11g20430.t2	938	4	CNL	Chr11	+	17759774	17765535	-5761	205761	1
itf11g20430.t3	938	3	CNL	Chr11	+	17761318	17765535	-4217	204217	1
itf11g20440.t1	918	3	CNL	Chr11	+	17768094	17771927	2559	197441	1
itf11g20440.t2	918	3	CNL	Chr11	+	17768094	17771927	-3833	203833	1
itf11g20450.t1	659	2	NL	Chr11	+	17774232	17777200	2305	197695	1
itf11g20470.t1	541	2	N	Chr11	+	17787857	17793601	10657	189343	1
itf11g20480.t1	455	3	N	Chr11	+	17797000	17799678	3399	196601	1
itf11g20490.t1	526	2	NL	Chr11	+	17807103	17811054	7425	192575	1
itf11g20510.t1	917	3	CNL	Chr11	+	17840936	17844711	29882	170118	2
itf11g20570.t1	925	3	CN	Chr11	+	17900720	17904111	56009	143991	7
itf11g20580.t1	472	3	NL	Chr11	+	17908979	17911296	4868	195132	1
itf11g20590.t1	766	3	N	Chr11	+	17913976	17917189	2680	197320	1
itf11g20600.t1	536	3	NL	Chr11	+	17922657	17928298	5468	194532	1
itf11g20610.t1	532	3	NL	Chr11	+	17936326	17938743	8028	191972	1
itf11g20650.t1	382	2	N	Chr11	-	17999088	18001524	60345	139655	4
itf11g20660.t1	712	3	NL	Chr11	-	18003442	18006655	1918	198082	1
itf11g20670.t1	913	3	CN	Chr11	-	18007319	18010954	664	199336	1
itf11g21040.t1	540	3	NL	Chr11	+	18311634	18315562	300680	-100680	52
itf11g21790.t1	388	2	N	Chr11	-	19050936	19052813	735374	-535374	94	cluster51
itf11g21840.t1	400	3	NL	Chr11	+	19133969	19136335	81156	118844	6
itf12g05370.t1	828	5	RNL	Chr12	-	3300900	3305525	-15835435	16035435	700
itf12g12640.t1	335	2	CN	Chr12	-	9677388	9680743	6371863	-6171863	826	cluster52
itf12g12640.t2	307	2	CN	Chr12	-	9678040	9680743	-2703	202703	1
itf12g13120.t2	735	2	NL	Chr12	-	10400406	10404056	719663	-519663	39	cluster53
itf12g13120.t1	735	4	NL	Chr12	-	10400406	10405846	-3650	203650	1
itf12g13120.t3	729	1	NL	Chr12	-	10401357	10404056	-4489	204489	1
itf12g21200.t1	547	2	TN	Chr12	+	20232441	20234527	9828385	-9628385	708
itf12g21480.t1	756	4	TN	Chr12	-	20457780	20462388	223253	-23253	36
itf13g00790.t1	892	3	CNL	Chr13	+	569559	572968	-19892829	20092829	936	cluster54
itf13g00800.t2	691	3	N	Chr13	+	580780	583660	7812	192188	1
itf13g00800.t1	1108	1	NL	Chr13	+	580780	584264	-2880	202880	1
itf13g00810.t1	632	3	N	Chr13	+	592669	596766	8405	191595	1
itf13g00820.t1	325	2	N	Chr13	-	600973	602167	4207	195793	1
itf13g00840.t1	646	2	N	Chr13	+	610427	613148	8260	191740	1
itf13g00850.t1	467	1	CN	Chr13	+	623256	624773	10108	189892	1
itf13g00960.t1	1014	2	CNL	Chr13	-	724575	728003	99802	100198	11
itf13g01010.t1	963	4	CN	Chr13	+	778959	783675	50956	149044	8	cluster55
itf13g01020.t1	212	1	N	Chr13	-	789962	790597	6287	193713	1
itf13g01030.t1	1276	3	CNL	Chr13	+	796780	801798	6183	193817	1
itf13g01450.t1	798	7	CN	Chr13	-	1099547	1103584	297749	-97749	43	cluster56
itf13g01470.t1	1077	2	CNL	Chr13	-	1110145	1113494	6561	193439	3
itf13g01480.t1	899	4	CN	Chr13	-	1126330	1130980	12836	187164	1
itf13g01590.t1	835	2	NL	Chr13	-	1202219	1205068	71239	128761	12	cluster57
itf13g01670.t1	950	2	CN	Chr13	+	1252725	1255872	47657	152343	7
itf13g01680.t1	985	4	CNL	Chr13	+	1256570	1262130	698	199302	1
itf13g01680.t2	985	4	CNL	Chr13	+	1256570	1262130	-5560	205560	1
itf13g01690.t1	597	3	CNL	Chr13	+	1263511	1266637	1381	198619	2
itf13g01700.t1	1143	3	CN	Chr13	-	1268062	1271847	1425	198575	1
itf13g01710.t1	540	4	CN	Chr13	+	1283899	1287333	12052	187948	1
itf13g01710.t2	938	4	CNL	Chr13	+	1283899	1287342	-3434	203434	1
itf13g01720.t1	1015	1	CNL	Chr13	+	1292802	1295846	5460	194540	1
itf13g01730.t1	909	4	CNL	Chr13	-	1296833	1300478	987	199013	1
itf13g01740.t1	505	5	CN	Chr13	-	1304496	1307335	4018	195982	1
itf13g01750.t1	980	4	CNL	Chr13	-	1311114	1314889	3779	196221	1
itf13g01750.t2	1086	3	CN	Chr13	-	1311114	1314889	-3775	203775	1
itf13g01960.t1	1020	10	CNL	Chr13	+	1496693	1504876	181804	18196	22
itf13g02070.t1	956	3	CNL	Chr13	-	1612877	1615958	108001	91999	10	cluster58
itf13g02090.t2	883	2	CNL	Chr13	-	1628677	1631910	12719	187281	2
itf13g02090.t1	883	3	CNL	Chr13	-	1628922	1631910	-2988	202988	1
itf13g02100.t1	889	4	CNL	Chr13	-	1634644	1638544	2734	197266	1
itf13g02100.t2	889	4	CNL	Chr13	-	1634644	1638544	-3900	203900	1
itf13g02100.t3	879	3	CNL	Chr13	-	1634644	1638544	-3900	203900	1
itf13g02100.t4	889	3	CNL	Chr13	-	1634644	1638544	-3900	203900	1
itf13g02110.t1	482	3	NL	Chr13	-	1643348	1646286	4804	195196	1
itf13g02410.t1	850	3	CN	Chr13	-	1943162	1947555	296876	-96876	33
itf13g02540.t1	869	1	CNL	Chr13	-	2061465	2064071	113910	86090	12	cluster59
itf13g02550.t1	1048	4	CN	Chr13	+	2069309	2073890	5238	194762	1
itf13g03690.t1	1019	7	CNL	Chr13	-	3278529	3283664	1204639	-1004639	136	cluster60
itf13g03690.t2	1019	2	CNL	Chr13	-	3280317	3283664	-3347	203347	1
itf13g03710.t1	1013	1	CNL	Chr13	-	3298174	3301212	14510	185490	2
itf13g03750.t1	1272	4	CNL	Chr13	-	3339186	3343969	37974	162026	2
itf13g03850.t1	376	1	CN	Chr13	+	3480895	3482134	136926	63074	10	cluster61
itf13g03950.t1	1014	5	CNL	Chr13	+	3588614	3594336	106480	93520	6
itf13g03970.t1	892	2	NL	Chr13	+	3601948	3604743	7612	192388	1
itf13g03980.t1	1078	3	CNL	Chr13	+	3609050	3612965	4307	195693	1
itf13g03990.t1	166	1	N	Chr13	+	3618468	3618965	5503	194497	1
itf13g04870.t1	530	3	CN	Chr13	+	4584496	4587653	965531	-765531	79
itf13g05860.t1	549	2	NL	Chr13	-	6446864	6449128	1859211	-1659211	45
itf13g08720.t1	249	1	N	Chr13	-	10500976	10501722	4051848	-3851848	144	cluster62
itf13g08740.t1	385	1	CN	Chr13	-	10519841	10520995	18119	181881	2
itf13g12330.t1	138	1	N	Chr13	-	14794989	14795402	4273994	-4073994	291
itf13g12870.t1	888	3	CNL	Chr13	+	15344570	15347596	549168	-349168	49
itf13g14120.t1	756	3	NL	Chr13	-	16395928	16401499	1048332	-848332	128	cluster63
itf13g14120.t2	723	4	NL	Chr13	-	16395928	16401499	-5571	205571	1
itf13g14140.t1	870	2	CNL	Chr13	-	16436471	16439325	34972	165028	2
itf13g14640.t1	321	1	N	Chr13	-	17033625	17034587	594300	-394300	34
itf13g21940.t1	733	3	NL	Chr13	+	22233777	22237116	5199190	-4999190	924	cluster64
itf13g21940.t2	731	2	NL	Chr13	+	22233777	22237116	-3339	203339	1
itf13g21940.t3	679	4	NL	Chr13	+	22233777	22237116	-3339	203339	1
itf13g21940.t4	725	3	NL	Chr13	+	22233777	22237116	-3339	203339	1
itf13g21940.t5	733	3	NL	Chr13	+	22233777	22237116	-3339	203339	1
itf13g21940.t6	733	2	NL	Chr13	+	22233777	22237116	-3339	203339	1
itf13g21950.t1	734	1	NL	Chr13	+	22245970	22248171	8854	191146	1
itf13g21960.t1	729	1	NL	Chr13	+	22248721	22250907	550	199450	1
itf13g21970.t1	125	1	N	Chr13	+	22254268	22254642	3361	196639	1
itf13g21990.t1	726	3	NL	Chr13	+	22261565	22266979	6923	193077	2
itf13g21990.t2	726	1	NL	Chr13	+	22264230	22266979	-2749	202749	1
itf13g21990.t3	620	1	NL	Chr13	+	22265002	22266861	-1977	201977	1
itf14g00240.t1	890	1	CNL	Chr14	+	187407	190076	-22079454	22279454	155	cluster65
itf14g00250.t1	1013	2	NL	Chr14	+	193413	196674	3337	196663	1
itf14g00270.t1	892	2	CNL	Chr14	-	201705	205222	5031	194969	2
itf14g01400.t1	898	3	CNL	Chr14	-	1120653	1130193	915431	-715431	140	cluster66
itf14g01400.t2	708	2	NL	Chr14	-	1120672	1125833	-9521	209521	1
itf14g01400.t3	891	2	CNL	Chr14	-	1122870	1130072	-2963	202963	1
itf14g01610.t1	1704	5	CNL	Chr14	-	1339570	1349119	209498	-9498	21	cluster67
itf14g01620.t1	1014	5	CNL	Chr14	+	1353889	1362206	4770	195230	1
itf14g01620.t2	1014	4	CNL	Chr14	+	1353889	1362206	-8317	208317	1
itf14g01620.t3	1014	5	CNL	Chr14	+	1353899	1362170	-8307	208307	1
itf14g01630.t1	723	3	NL	Chr14	+	1363757	1369368	1587	198413	1
itf14g01640.t2	880	2	CNL	Chr14	+	1369966	1375062	598	199402	1
itf14g01640.t1	880	3	CNL	Chr14	+	1369966	1375912	-5096	205096	1
itf14g01640.t3	691	2	NL	Chr14	+	1372547	1375853	-3365	203365	1
itf14g02030.t1	1749	4	NL	Chr14	-	1694705	1709185	318852	-118852	38	cluster68
itf14g02040.t1	1663	3	NL	Chr14	-	1718883	1731583	9698	190302	1
itf14g02050.t1	1243	2	NL	Chr14	-	1734825	1741132	3242	196758	1
itf14g02060.t1	547	2	NL	Chr14	+	1741558	1743616	426	199574	1
itf14g02070.t1	782	1	NL	Chr14	-	1745636	1747981	2020	197980	1
itf14g02080.t1	1085	2	CNL	Chr14	-	1749907	1756201	1926	198074	1
itf14g02090.t1	888	3	CNL	Chr14	+	1766557	1771514	10356	189644	1
itf14g02100.t1	1657	4	CNL	Chr14	+	1774526	1782721	3012	196988	1
itf14g02110.t1	886	4	CN	Chr14	-	1783323	1788637	602	199398	1
itf14g02120.t1	897	2	CNL	Chr14	+	1789398	1792924	761	199239	1
itf14g02290.t1	575	3	CN	Chr14	-	1985375	1988171	192451	7549	18
itf14g03840.t1	766	2	NL	Chr14	+	3207203	3210159	1219032	-1019032	220	cluster69
itf14g03860.t1	815	2	N	Chr14	+	3214280	3217105	4121	195879	2
itf14g03870.t1	772	2	NL	Chr14	+	3224231	3227194	7126	192874	1
itf14g04500.t1	887	3	CNL	Chr14	+	3676776	3681242	449582	-249582	78	cluster70
itf14g04500.t2	887	2	CNL	Chr14	+	3677772	3681253	-3470	203470	1
itf14g04520.t1	688	3	CNL	Chr14	+	3684021	3686741	2768	197232	2
itf14g04720.t1	567	2	CN	Chr14	-	3810499	3812528	123758	76242	21
itf14g04850.t1	667	3	CNL	Chr14	+	3884020	3886651	71492	128508	16	cluster71
itf14g04860.t1	158	1	CN	Chr14	+	3890393	3890866	3742	196258	1
itf14g04870.t1	632	2	NL	Chr14	+	3890913	3892899	47	199953	1
itf14g06890.t1	897	1	CN	Chr14	+	5466865	5469555	1573966	-1373966	256
itf14g08270.t1	785	4	NL	Chr14	+	6787761	6793395	1318206	-1118206	148
itf15g00150.t1	473	1	CN	Chr15	+	72644	74062	-6720751	6920751	1225
itf15g04690.t1	1137	3	NL	Chr15	+	2786444	2790584	2712382	-2512382	603
itf15g10700.t2	1825	6	CNL	Chr15	-	7551181	7562997	4760597	-4560597	748	cluster72
itf15g10700.t1	1825	6	CNL	Chr15	-	7552325	7562997	-10672	210672	1
itf15g10770.t1	1311	6	CNL	Chr15	-	7593558	7604323	30561	169439	2
itf15g10780.t1	2662	14	CNL	Chr15	-	7608136	7637238	3813	196187	1
itf15g10800.t1	1402	8	CNL	Chr15	-	7642976	7656864	5738	194262	1
itf15g10800.t2	1405	7	CNL	Chr15	-	7643770	7656864	-13094	213094	1
itf15g10820.t1	1027	3	CNL	Chr15	-	7664889	7674252	8025	191975	1
itf15g10850.t1	2222	11	CNL	Chr15	-	7697571	7718363	23319	176681	2
itf15g10880.t1	2059	9	CNL	Chr15	-	7726123	7748338	7760	192240	2
itf15g17060.t1	544	4	TN	Chr15	-	15657017	15660822	7908679	-7708679	531	cluster73
itf15g17060.t2	607	3	TN	Chr15	-	15657017	15660822	-3805	203805	1
itf15g18310.t1	670	5	CNL	Chr15	-	17278805	17282288	1617983	-1417983	77	cluster74
itf15g18380.t1	542	5	CN	Chr15	-	17328000	17330838	45712	154288	3
itf15g18430.t1	742	5	NL	Chr15	-	17392457	17396117	61619	138381	3
itf15g18440.t1	834	5	NL	Chr15	-	17414371	17419660	18254	181746	1
itf15g18510.t1	669	2	CNL	Chr15	+	17505196	17507580	85536	114464	1
itf15g18530.t1	281	1	CN	Chr15	-	17514307	17516240	6727	193273	2
itf15g18540.t1	359	1	N	Chr15	+	17522399	17523475	6159	193841	1
itf15g18560.t1	856	5	NL	Chr15	+	17552607	17559568	29132	170868	2
itf15g18600.t1	267	1	CN	Chr15	-	17592087	17593238	32519	167481	4
itf15g19820.t2	814	4	NL	Chr15	+	18835196	18842199	1241958	-1041958	97	cluster75
itf15g19820.t1	834	6	NL	Chr15	+	18835196	18844594	-7003	207003	1
itf15g19840.t1	1223	5	CNL	Chr15	+	18889155	18900925	44561	155439	1
itf15g19850.t1	817	6	NL	Chr15	+	18909215	18915712	8290	191710	1
itf15g21480.t1	542	5	TN	Chr15	+	20584885	20589054	1669173	-1469173	173	cluster76
itf15g21480.t2	542	5	TN	Chr15	+	20584885	20589054	-4169	204169	1
itf15g21480.t3	606	5	TN	Chr15	+	20585122	20589049	-3932	203932	3
itf15g21480.t4	398	4	TN	Chr15	+	20585122	20589049	-3927	203927	1
itf15g21910.t1	622	3	NL	Chr15	-	21033420	21036588	444371	-244371	52
itf15g21970.t1	357	4	N	Chr15	+	21063988	21067252	27400	172600	11	cluster77
itf15g21970.t2	357	4	N	Chr15	+	21063988	21067252	-3264	203264	1
itf15g21980.t1	587	3	CN	Chr15	+	21069532	21072502	2280	197720	1
itf15g22000.t1	652	3	CN	Chr15	+	21077498	21080479	4996	195004	1
itf15g22020.t1	677	3	NL	Chr15	+	21092153	21095019	11674	188326	1
itf15g22030.t1	515	4	CNL	Chr15	+	21097515	21102411	2496	197504	1
itf15g22050.t1	726	4	N	Chr15	+	21122535	21126097	20124	179876	1
itf15g22060.t1	658	5	N	Chr15	+	21130745	21135351	4648	195352	1
itf15g22190.t1	873	3	CNL	Chr15	-	21221989	21225200	86638	113362	28	cluster78
itf15g22210.t2	723	5	N	Chr15	-	21230343	21233423	5143	194857	2
itf15g22210.t1	1252	7	CN	Chr15	-	21230343	21240411	-3080	203080	1
itf15g22420.t1	455	3	N	Chr15	-	21407569	21409711	167158	32842	29	cluster79
itf15g22460.t1	907	3	CNL	Chr15	-	21415802	21419228	6091	193909	3
itf15g22460.t2	859	4	CNL	Chr15	-	21415802	21419228	-3426	203426	1
itf15g22460.t3	907	2	CNL	Chr15	-	21415873	21419228	-3355	203355	1
itf15g22470.t1	495	3	NL	Chr15	+	21419996	21422263	768	199232	1
itf15g22490.t1	528	2	CN	Chr15	-	21428510	21432270	6247	193753	1
itf15g22510.t1	583	2	CN	Chr15	+	21444954	21447450	12684	187316	1
itf15g22520.t1	648	3	NL	Chr15	-	21449093	21451872	1643	198357	1
itf15g22540.t1	619	3	N	Chr15	+	21463824	21466481	11952	188048	1
itf15g22550.t1	389	2	N	Chr15	+	21477892	21480579	11411	188589	1
itf15g22800.t1	429	3	N	Chr15	+	21671126	21673916	190547	9453	32	cluster80
itf15g22810.t1	346	3	CN	Chr15	+	21683560	21688266	9644	190356	1
itf00g00040.t1	487	5	NL	Chr00	+	38319	43066				cluster81
itf00g00070.t1	987	4	CNL	Chr00	-	76410	79837	33344	166656	1
itf00g01120.t1	829	3	NL	Chr00	+	1745317	1748522	1665480	-1465480	40
itf00g04500.t1	565	3	N	Chr00	+	7181111	7185705	5432589	-5232589	150	cluster82
itf00g04550.t1	419	1	CN	Chr00	+	7227500	7228756	41795	158205	2
itf00g04820.t1	429	3	N	Chr00	+	7815132	7819110	586376	-386376	10
itf00g07890.t1	875	3	RNL	Chr00	-	13200946	13204810	5381836	-5181836	113	cluster83
itf00g07890.t2	878	3	RNL	Chr00	-	13200946	13204810	-3864	203864	1
itf00g08100.t1	1993	20	TNL	Chr00	-	13373023	13385815	168213	31787	6
itf00g08120.t1	1004	6	TNL	Chr00	-	13399014	13408232	13199	186801	2
itf00g08120.t2	966	5	TNL	Chr00	-	13399014	13408232	-9218	209218	1
itf00g08140.t1	441	2	TN	Chr00	-	13420366	13423525	12134	187866	1
itf00g08620.t1	734	1	NL	Chr00	-	14374530	14376731	951005	-751005	14	cluster84
itf00g08630.t1	725	2	NL	Chr00	-	14379852	14383219	3121	196879	1
itf00g08650.t1	392	1	N	Chr00	-	14402023	14403198	18804	181196	1
itf00g08670.t1	238	1	N	Chr00	-	14424364	14425077	21166	178834	2
itf00g08680.t1	395	3	N	Chr00	-	14430815	14433388	5738	194262	1
itf00g08680.t2	376	3	N	Chr00	-	14430815	14433388	-2573	202573	1
itf00g08690.t1	729	2	NL	Chr00	-	14455419	14457780	22031	177969	1
itf00g10770.t4	419	2	TN	Chr00	+	18208032	18210235	3750252	-3550252	55	cluster85
itf00g10770.t2	423	3	TN	Chr00	+	18208032	18210616	-2203	202203	1
itf00g10770.t1	404	3	TN	Chr00	+	18208032	18210667	-2584	202584	2
itf00g10780.t1	1000	4	TNL	Chr00	+	18226280	18230945	15613	184387	1
itf00g10780.t2	1175	5	TNL	Chr00	+	18226280	18230945	-4665	204665	1
itf00g11040.t3	372	2	TN	Chr00	+	18694824	18697293	463879	-263879	20	cluster86
itf00g11040.t1	264	3	TN	Chr00	+	18694825	18700901	-2468	202468	1
itf00g11040.t2	253	3	TN	Chr00	+	18694825	18700901	-6076	206076	1
itf00g11080.t1	1224	7	TNL	Chr00	+	18747387	18755871	46486	153514	10	cluster87
itf00g11080.t2	1224	7	TNL	Chr00	+	18747387	18755871	-8484	208484	1
itf00g11080.t3	876	6	NL	Chr00	+	18749351	18755871	-6520	206520	1
itf00g11230.t1	1678	6	NL	Chr00	-	19009961	19019012	254090	-54090	6	cluster88
itf00g11230.t2	1678	6	NL	Chr00	-	19009961	19019012	-9051	209051	1
itf00g16150.t1	454	2	CN	Chr00	+	27104726	27106303	8085714	-7885714	150
itf00g16800.t2	573	4	TN	Chr00	+	28108315	28111126	1002012	-802012	26	cluster89
itf00g16800.t1	642	5	TNL	Chr00	+	28108315	28113161	-2811	202811	1
itf00g16810.t1	635	3	TNL	Chr00	+	28118456	28121765	5295	194705	1
itf00g19420.t2	714	4	NL	Chr00	-	32368073	32372856	4246308	-4046308	90	cluster90
itf00g19420.t1	897	4	TNL	Chr00	-	32368073	32373951	-4783	204783	1
itf00g20050.t1	706	5	NL	Chr00	+	33384307	33388928	1010356	-810356	20	cluster91
itf00g20060.t1	773	5	NL	Chr00	+	33411618	33414872	22690	177310	1
itf00g20300.t1	426	2	N	Chr00	+	33801513	33802959	386641	-186641	21
itf00g24790.t1	875	3	CNL	Chr00	+	40883831	40889077	7080872	-6880872	136	cluster92
itf00g24790.t2	875	3	CNL	Chr00	+	40883848	40888988	-5229	205229	1
itf00g24800.t1	875	2	CNL	Chr00	-	40896454	40904085	7466	192534	1
itf00g25710.t1	455	2	N	Chr00	-	42143610	42146386	1239525	-1039525	37	cluster93
itf00g25720.t1	842	1	N	Chr00	-	42159686	42162345	13300	186700	1
itf00g28200.t1	344	2	CN	Chr00	+	45813944	45816865	3651599	-3451599	104	cluster94
itf00g28200.t2	344	1	CN	Chr00	+	45815624	45816785	-1241	201241	1
itf00g29510.t1	338	2	N	Chr00	+	47510093	47513248	1693308	-1493308	49	cluster95
itf00g29730.t1	765	1	NL	Chr00	+	47658154	47660448	144906	55094	7
itf00g29740.t1	765	1	NL	Chr00	-	47661856	47664150	1408	198592	1
itf00g30480.t1	928	1	CNL	Chr00	-	48245924	48248707	581774	-381774	33
itf00g30960.t1	991	3	CNL	Chr00	-	48732158	48737093	483451	-283451	20	cluster96
itf00g30960.t2	991	3	CNL	Chr00	-	48732158	48737093	-4935	204935	1
itf00g30960.t3	991	2	CNL	Chr00	-	48732158	48737093	-4935	204935	1
itf00g32110.t1	511	2	CN	Chr00	+	49989640	49991660	1252547	-1052547	43
itf00g32860.t1	243	2	N	Chr00	+	50852121	50854109	860461	-660461	26
itf00g33550.t1	887	4	NL	Chr00	-	51427308	51430487	573199	-373199	27
itf00g76630.t1	82	1	N	Chr00	-	111861466	111862028	60430979	-60230979	584

## Sheet: Ipomoea_triloba
Protein_id	Number of amino acids	Exon number	Gene type	Gene_location(chromosome)	strand	Gene_start	Gene_end	Genes_distance	Distance to 200kb	Number of non-NBS genes between nearby NBS-encoding genes	Cluster
itb01g06350.t1	784	5	NL	Chr01	-	4533706	4539148			1	cluster1
itb01g06350.t2	733	4	NL	Chr01	-	4533706	4539148	-5442	194558	1
itb01g06350.t3	733	5	NL	Chr01	-	4533706	4539148	-5442	194558	150
itb01g07400.t1	360	1	N	Chr01	-	5840432	5841511	1301284	-1101284	1	cluster2
itb01g07410.t1	939	1	CNL	Chr01	-	5852886	5855702	11375	188625	1
itb01g07420.t1	672	2	NL	Chr01	-	5865193	5867302	9491	190509	2
itb01g07440.t1	816	2	NL	Chr01	-	5870026	5878623	2724	197276	1
itb01g07470.t1	920	1	CNL	Chr01	-	5887625	5890709	9002	190998	1
itb01g07480.t1	928	1	CNL	Chr01	-	5912948	5916140	22239	177761	2
itb01g07510.t2	542	1	N	Chr01	-	5928357	5930136	12217	187783	1
itb01g07510.t1	502	2	N	Chr01	-	5928357	5934152	-1779	198221	35
itb01g07800.t1	942	1	CNL	Chr01	+	6179156	6181981	245004	-45004	1	cluster3
itb01g07810.t1	928	1	NL	Chr01	+	6185003	6187786	3022	196978	273
itb01g10030.t1	987	3	TN	Chr01	-	8344335	8350994	2156549	-1956549	1	cluster4
itb01g10030.t2	987	3	TN	Chr01	-	8344335	8350994	-6659	193341	1
itb01g10030.t3	709	2	TN	Chr01	-	8345235	8347470	-5759	194241	412
itb01g14650.t1	920	3	CNL	Chr01	-	16756649	16760380	8409179	-8209179	1	cluster5
itb01g14650.t2	910	2	CNL	Chr01	-	16756649	16760380	-3731	196269	1
itb01g14650.t3	893	2	CNL	Chr01	-	16756649	16760380	-3731	196269	984
itb01g24330.t1	517	3	RNL	Chr01	+	29988972	29991725	13228592	-13028592	1320
itb01g33810.t1	836	5	RNL	Chr01	+	36780907	36784493	6789182	-6589182	1421
itb02g07080.t2	879	3	RNL	Chr02	+	4412610	4418824	-32371883	-32171883	1	cluster6
itb02g07080.t1	879	3	RNL	Chr02	+	4412618	4418828	-6206	193794	1
itb02g07090.t1	881	3	RNL	Chr02	+	4422645	4428501	3817	196183	1
itb02g07090.t2	881	3	RNL	Chr02	+	4422645	4428501	-5856	194144	966
itb02g14470.t1	995	1	N	Chr02	-	10539783	10542767	6111282	-5911282	3839
itb03g20750.t1	919	4	CNL	Chr03	-	18590509	18595200	8047742	-7847742	1	cluster7
itb03g20750.t2	882	5	CNL	Chr03	-	18590509	18595200	-4691	195309	1
itb03g20750.t3	919	4	CNL	Chr03	-	18590509	18595200	-4691	195309	1
itb03g20750.t4	891	5	CNL	Chr03	-	18590509	18595200	-4691	195309	1
itb03g20750.t5	919	2	CNL	Chr03	-	18591636	18595200	-3564	196436	50
itb03g21110.t1	876	2	CNL	Chr03	-	18887370	18891083	292170	-92170	1	cluster8
itb03g21110.t2	723	3	NL	Chr03	-	18887370	18891083	-3713	196287	4
itb03g21150.t1	938	2	CNL	Chr03	+	18952722	18956699	61639	138361	1
itb03g21160.t1	913	4	CNL	Chr03	+	18960123	18965122	3424	196576	1
itb03g21170.t1	131	1	N	Chr03	-	18965926	18966318	804	199196	1
itb03g21180.t2	555	2	CNL	Chr03	+	18969638	18972442	3320	196680	1
itb03g21180.t1	369	2	NL	Chr03	+	18970196	18972442	-2246	197754	1
itb03g21190.t1	898	1	CNL	Chr03	+	18983182	18985930	10740	189260	1
itb03g21200.t1	792	6	CNL	Chr03	+	18988279	18992159	2349	197651	1
itb03g21200.t2	792	6	CNL	Chr03	+	18988279	18992159	-3880	196120	27
itb03g21380.t1	373	2	RN	Chr03	-	19243556	19245579	251397	-51397	1	cluster9
itb03g21390.t1	892	3	CNL	Chr03	-	19246369	19250897	790	199210	21
itb03g21600.t1	403	6	CNL	Chr03	+	19513608	19517042	262711	-62711	1	cluster10
itb03g21600.t2	403	5	CNL	Chr03	+	19513608	19517042	-3434	196566	1
itb03g21610.t1	959	4	NL	Chr03	+	19520699	19523922	3657	196343	1
itb03g21620.t1	981	4	NL	Chr03	-	19525046	19528341	1124	198876	4
itb03g21640.t1	1036	4	CNL	Chr03	-	19542112	19546036	13771	186229	1
itb03g21640.t2	856	3	CNL	Chr03	-	19542112	19546036	-3924	196076	1
itb03g21640.t3	856	2	CNL	Chr03	-	19542112	19546036	-3924	196076	1
itb03g21650.t1	964	4	NL	Chr03	-	19634312	19637596	88276	111724	2
itb03g21660.t2	1030	5	CNL	Chr03	-	19644036	19648547	6440	193560	1
itb03g21660.t3	1064	4	CNL	Chr03	-	19644036	19648547	-4511	195489	1
itb03g21660.t4	875	3	CNL	Chr03	-	19644036	19648547	-4511	195489	1
itb03g21660.t5	875	2	CNL	Chr03	-	19644036	19648547	-4511	195489	1
itb03g21660.t6	895	4	CNL	Chr03	-	19644036	19648547	-4511	195489	1
itb03g21660.t7	869	3	CNL	Chr03	-	19644036	19648547	-4511	195489	1
itb03g21660.t8	1062	4	CNL	Chr03	-	19644036	19648547	-4511	195489	88
itb03g22340.t1	951	3	CN	Chr03	+	20409459	20413224	760912	-560912	1	cluster11
itb03g22350.t1	790	2	N	Chr03	+	20414592	20417070	1368	198632	1
itb03g22360.t1	901	2	CNL	Chr03	+	20428644	20433111	11574	188426	3
itb03g22430.t1	882	1	CNL	Chr03	+	20485623	20488268	52512	147488	29
itb03g22640.t1	842	2	CN	Chr03	+	20685976	20688729	197708	2292	1	cluster12
itb03g22650.t1	854	1	CN	Chr03	-	20691528	20694089	2799	197201	1
itb03g22660.t1	819	2	CN	Chr03	-	20697519	20700066	3430	196570	1
itb03g22670.t1	800	2	N	Chr03	-	20704148	20706737	4082	195918	13
itb03g22800.t1	966	3	NL	Chr03	+	20909503	20912747	202766	-2766	309
itb03g25530.t1	665	1	NL	Chr03	+	24664207	24666201	3751460	-3551460	76
itb03g26370.t1	657	3	CNL	Chr03	+	25914973	25917592	1248772	-1048772	124
itb03g28160.t1	711	1	N	Chr03	+	28830741	28832873	2913149	-2713149	329
itb04g00570.t1	478	3	NL	Chr04	+	305251	307368	-28527622	-28327622	32
itb04g00760.t1	496	6	CN	Chr04	-	414451	417552	107083	92917	79
itb04g01240.t1	307	3	N	Chr04	+	674474	676613	256922	-56922	1	cluster13
itb04g01250.t1	608	2	NL	Chr04	+	681919	683824	5306	194694	4
itb04g01280.t3	960	2	CN	Chr04	+	718590	722079	34766	165234	1
itb04g01280.t2	960	3	CN	Chr04	+	718590	722711	-3489	196511	1
itb04g01280.t1	960	3	CN	Chr04	+	718590	723134	-4121	195879	1
itb04g01290.t1	472	4	NL	Chr04	+	725791	728021	2657	197343	1
itb04g01310.t1	692	3	NL	Chr04	+	733461	735749	5440	194560	1
itb04g01320.t1	439	4	N	Chr04	+	743720	745885	7971	192029	1
itb04g01330.t1	979	2	CNL	Chr04	+	754205	758807	8320	191680	1
itb04g01330.t13	943	2	CNL	Chr04	+	754302	758777	-4505	195495	1
itb04g01330.t6	768	4	CN	Chr04	+	754302	758777	-4475	195525	1
itb04g01330.t10	979	4	CNL	Chr04	+	754302	758807	-4475	195525	1
itb04g01330.t11	979	3	CNL	Chr04	+	754302	758807	-4505	195495	1
itb04g01330.t12	979	3	CNL	Chr04	+	754302	758807	-4505	195495	1
itb04g01330.t2	850	4	CN	Chr04	+	754302	758807	-4505	195495	1
itb04g01330.t3	810	4	CN	Chr04	+	754302	758807	-4505	195495	1
itb04g01330.t4	850	4	CN	Chr04	+	754302	758807	-4505	195495	1
itb04g01330.t5	850	4	CN	Chr04	+	754302	758807	-4505	195495	1
itb04g01330.t7	979	3	CNL	Chr04	+	754302	758807	-4505	195495	1
itb04g01330.t8	926	3	CNL	Chr04	+	754302	758807	-4505	195495	1
itb04g01330.t9	926	3	CNL	Chr04	+	754302	758807	-4505	195495	1
itb04g01340.t1	270	3	N	Chr04	+	765241	767254	6434	193566	94
itb04g01920.t1	1085	5	TNL	Chr04	-	1156668	1162132	389414	-189414	1	cluster14
itb04g01920.t2	916	4	TNL	Chr04	-	1156668	1162132	-5464	194536	1
itb04g01940.t3	858	4	NL	Chr04	-	1186559	1194562	24427	175573	1
itb04g01940.t1	1043	5	TNL	Chr04	-	1186559	1194698	-8003	191997	3
itb04g01970.t1	848	5	NL	Chr04	-	1212963	1218719	18265	181735	1
itb04g01970.t2	475	3	N	Chr04	-	1213633	1218637	-5086	194914	1
itb04g01970.t3	411	2	N	Chr04	-	1216420	1218719	-2217	197783	1
itb04g01980.t1	1163	7	TNL	Chr04	-	1220204	1227367	1485	198515	1
itb04g01980.t3	1163	7	TNL	Chr04	-	1220204	1227367	-7163	192837	1
itb04g01980.t4	1163	6	TNL	Chr04	-	1220204	1227367	-7163	192837	1
itb04g01980.t6	1163	6	TNL	Chr04	-	1220204	1227367	-7163	192837	1
itb04g01980.t5	1163	5	TNL	Chr04	-	1220217	1227367	-7150	192850	1
itb04g01980.t2	1163	7	TNL	Chr04	-	1220460	1227367	-6907	193093	334
itb04g04590.t2	973	3	CNL	Chr04	+	2853542	2858609	1626175	-1426175	1	cluster15
itb04g04590.t1	973	3	CNL	Chr04	+	2853587	2858609	-5022	194978	1
itb04g04590.t3	973	2	CNL	Chr04	+	2854743	2858609	-3866	196134	1
itb04g04600.t1	931	1	CNL	Chr04	+	2859568	2862360	959	199041	1
itb04g04610.t1	944	1	CNL	Chr04	+	2865056	2867887	2696	197304	1
itb04g04620.t1	956	1	CNL	Chr04	+	2870355	2873222	2468	197532	126
itb04g05530.t1	394	4	N	Chr04	+	3605418	3607775	732196	-532196	1	cluster16
itb04g05540.t1	616	4	CN	Chr04	+	3609517	3613239	1742	198258	1
itb04g05540.t2	921	3	CNL	Chr04	+	3609517	3613239	-3722	196278	1
itb04g05540.t3	973	2	CNL	Chr04	+	3609517	3613239	-3722	196278	2
itb04g05560.t1	430	4	NL	Chr04	+	3615159	3617273	1920	198080	1
itb04g05570.t1	393	4	NL	Chr04	+	3620986	3623237	3713	196287	1
itb04g05580.t1	893	3	CNL	Chr04	-	3624501	3630162	1264	198736	1
itb04g05590.t1	547	3	N	Chr04	+	3635497	3637589	5335	194665	7
itb04g05670.t1	310	2	NL	Chr04	-	3685145	3686977	47556	152444	1
itb04g05690.t1	510	4	NL	Chr04	-	3692187	3695103	5210	194790	177
itb04g06950.t1	562	3	NL	Chr04	-	4627973	4630390	932870	-732870	81
itb04g07530.t1	1060	1	NL	Chr04	+	5132655	5135834	502265	-302265	9
itb04g07630.t1	684	5	NL	Chr04	+	5207178	5218176	71344	128656	90
itb04g08600.t1	176	1	N	Chr04	-	7017903	7018430	1799727	-1599727	76
itb04g09280.t1	990	3	CNL	Chr04	+	8588558	8592473	1570128	-1370128	59
itb04g09690.t1	769	1	NL	Chr04	+	8947999	8950305	355526	-155526	1	cluster17
itb04g09700.t1	777	1	NL	Chr04	-	8951561	8953891	1256	198744	284
itb04g12140.t1	921	2	CNL	Chr04	+	11910898	11914601	2957007	-2757007	1	cluster18
itb04g12140.t2	904	1	CNL	Chr04	+	11910898	11914601	-3703	196297	1
itb04g12140.t3	694	3	CN	Chr04	+	11910991	11914438	-3610	196390	1
itb04g12150.t1	495	3	CN	Chr04	+	11921096	11924495	6658	193342	1
itb04g12150.t2	654	3	CN	Chr04	+	11921096	11924495	-3399	196601	1
itb04g12150.t3	908	2	CNL	Chr04	+	11921096	11924495	-3399	196601	1
itb04g12150.t4	913	1	CNL	Chr04	+	11921096	11924495	-3399	196601	1
itb04g12150.t5	699	3	CN	Chr04	+	11921096	11924495	-3399	196601	13
itb04g12250.t1	503	3	NL	Chr04	-	11999872	12002220	75377	124623	2	cluster19
itb04g12270.t1	490	3	NL	Chr04	-	12010421	12012551	8201	191799	1
itb04g12280.t1	707	4	NL	Chr04	-	12022692	12026197	10141	189859	3
itb04g12350.t1	518	5	NL	Chr04	-	12073590	12078644	47393	152607	2
itb04g12370.t1	406	3	NL	Chr04	-	12091977	12096505	13333	186667	4
itb04g12400.t1	898	2	CN	Chr04	-	12114714	12118048	18209	181791	162
itb04g14020.t1	677	2	NL	Chr04	+	14227698	14229844	2109650	-1909650	589
itb04g21730.t1	428	3	TN	Chr04	-	26843030	26846803	12613186	-12413186	2	cluster20
itb04g21730.t3	424	2	TN	Chr04	-	26844717	26846803	-2086	197914	2
itb04g21750.t2	1114	5	TNL	Chr04	+	26850961	26856745	4158	195842	1
itb04g21750.t1	967	5	TNL	Chr04	+	26851007	26856745	-5738	194262	1602
itb04g33940.t2	869	2	CN	Chr04	+	36009741	36012968	9152996	-8952996	2	cluster21
itb04g33950.t1	875	1	CNL	Chr04	-	36015840	36018464	2872	197128	4
itb04g34000.t1	1272	1	CNL	Chr04	+	36062804	36066619	44340	155660	719
itb05g05980.t1	923	4	CNL	Chr05	-	5972216	5978959	-30094403	-29894403	1	cluster22
itb05g05980.t2	923	3	CNL	Chr05	-	5972216	5978959	-6743	193257	1
itb05g05980.t3	923	4	CNL	Chr05	-	5972216	5978959	-6743	193257	1
itb05g06010.t1	760	4	NL	Chr05	+	6012023	6017856	33064	166936	411
itb05g12110.t1	909	1	CNL	Chr05	-	18536568	18539295	12518712	-12318712	20
itb05g12330.t1	547	4	TN	Chr05	+	18873788	18879007	334493	-134493	1	cluster23
itb05g12330.t2	547	5	TN	Chr05	+	18873788	18879007	-5219	194781	1
itb05g12330.t3	540	2	TN	Chr05	+	18873903	18876194	-5104	194896	58
itb05g12840.t1	465	2	N	Chr05	+	19565717	19567610	689523	-489523	1	cluster24
itb05g12860.t1	163	1	N	Chr05	+	19579955	19580443	12345	187655	38
itb05g13300.t2	279	2	TN	Chr05	-	20213000	20215669	632557	-432557	15
itb05g13450.t1	662	2	NL	Chr05	-	20433777	20435899	218108	-18108	56
itb05g13980.t1	214	1	N	Chr05	-	21042820	21043461	606921	-406921	1160
itb05g22550.t1	525	2	NL	Chr05	-	27938611	27941175	6895150	-6695150	736
itb05g27670.t1	930	2	N	Chr05	+	30924313	30927562	2983138	-2783138	228
itb06g01870.t1	995	1	CNL	Chr06	-	3250291	3253275	-27677271	-27477271	22
itb06g02240.t1	1688	6	CNL	Chr06	+	3919455	3933899	666180	-466180	1	cluster25
itb06g02240.t2	1688	5	CNL	Chr06	+	3919455	3933899	-14444	185556	32
itb06g02840.t1	843	2	NL	Chr06	-	4869421	4875070	935522	-735522	1	cluster26
itb06g02850.t3	985	2	NL	Chr06	+	4875787	4880037	717	199283	1
itb06g02850.t1	985	4	NL	Chr06	+	4875787	4880245	-4250	195750	1
itb06g02850.t2	985	3	NL	Chr06	+	4875787	4880282	-4458	195542	9
itb06g03030.t1	1483	9	NL	Chr06	-	5124393	5133493	244111	-44111	1	cluster27
itb06g03030.t2	1475	9	NL	Chr06	-	5124393	5133493	-9100	190900	71
itb06g03940.t1	970	2	NL	Chr06	-	6423025	6427360	1289532	-1089532	1	cluster28
itb06g03940.t2	970	2	NL	Chr06	-	6423025	6427360	-4335	195665	61
itb06g04630.t1	1328	2	CNL	Chr06	+	7428598	7432711	1001238	-801238	129
itb06g05760.t1	834	2	N	Chr06	-	8467507	8470542	1034796	-834796	229
itb06g08030.t1	979	2	NL	Chr06	-	11926365	11930728	3455823	-3255823	1	cluster29
itb06g08030.t2	979	2	NL	Chr06	-	11926365	11930728	-4363	195637	1
itb06g08030.t3	979	1	NL	Chr06	-	11926696	11930728	-4032	195968	2
itb06g08050.t1	982	1	CNL	Chr06	-	11967567	11970512	36839	163161	2
itb06g08130.t1	846	1	CNL	Chr06	-	12056203	12058740	85691	114309	148
itb06g10150.t1	803	3	CNL	Chr06	+	14455663	14461205	2396923	-2196923	1	cluster30
itb06g10150.t2	785	2	CNL	Chr06	+	14457102	14461061	-4103	195897	1
itb06g10170.t1	923	1	NL	Chr06	+	14484070	14486838	23009	176991	1
itb06g10180.t1	381	1	CN	Chr06	+	14501355	14502497	14517	185483	1
itb06g10190.t1	972	2	CNL	Chr06	+	14517596	14521468	15099	184901	85
itb06g10990.t4	891	2	CNL	Chr06	+	15456756	15459866	935288	-735288	1	cluster31
itb06g10990.t1	893	3	CNL	Chr06	+	15456756	15460169	-3110	196890	1
itb06g10990.t2	893	3	CNL	Chr06	+	15456756	15460169	-3413	196587	1
itb06g10990.t3	893	2	CNL	Chr06	+	15456756	15460169	-3413	196587	1
itb06g11000.t1	1176	4	NL	Chr06	+	15472821	15478217	12652	187348	71
itb06g11630.t1	950	2	NL	Chr06	-	16165319	16168347	687102	-487102	300
itb06g14150.t1	862	4	CN	Chr06	+	18774867	18780150	2606520	-2406520	3	cluster32
itb06g14180.t1	662	2	CN	Chr06	+	18786176	18789090	6026	193974	674
itb06g18980.t3	911	2	CNL	Chr06	+	22484713	22488808	3695623	-3495623	1	cluster33
itb06g18980.t1	911	3	CNL	Chr06	+	22484713	22489246	-4095	195905	1
itb06g18980.t2	911	3	CNL	Chr06	+	22485511	22489144	-3735	196265	1400
itb07g02680.t2	1262	8	TNL	Chr07	+	1725101	1731793	-20764043	-20564043	1	cluster34
itb07g02680.t1	1263	8	TNL	Chr07	+	1725101	1731953	-6692	193308	7
itb07g02730.t1	466	2	TN	Chr07	+	1778208	1780439	46255	153745	1
itb07g02730.t2	457	2	TN	Chr07	+	1778208	1780439	-2231	197769	490
itb07g06080.t1	1186	6	TNL	Chr07	-	4246509	4253177	2466070	-2266070	1	cluster35
itb07g06090.t1	949	4	NL	Chr07	-	4259634	4264685	6457	193543	239
itb07g07970.t1	869	3	CNL	Chr07	-	6229995	6236806	1965310	-1765310	1	cluster36
itb07g07980.t1	874	3	CN	Chr07	+	6248148	6253576	11342	188658	1
itb07g07980.t2	689	2	N	Chr07	+	6250588	6253562	-2988	197012	2
itb07g08010.t1	871	2	CN	Chr07	+	6270819	6278263	17257	182743	1
itb07g08030.t1	151	1	N	Chr07	-	6281910	6282362	3647	196353	2
itb07g08060.t1	697	1	NL	Chr07	-	6299377	6301467	17015	182985	4
itb07g08120.t1	880	2	CNL	Chr07	-	6328215	6332725	26748	173252	1
itb07g08130.t1	710	1	N	Chr07	-	6342529	6344658	9804	190196	1
itb07g08140.t2	709	2	NL	Chr07	-	6348492	6352100	3834	196166	1
itb07g08140.t1	887	3	CNL	Chr07	-	6348492	6354831	-3608	196392	258
itb07g11570.t1	533	3	N	Chr07	-	13069065	13071298	6714234	-6514234	134
itb07g13230.t1	792	5	NL	Chr07	-	15367164	15373535	2295866	-2095866	1	cluster37
itb07g13230.t2	772	4	NL	Chr07	-	15368064	15373535	-5471	194529	178
itb07g14880.t1	494	3	NL	Chr07	-	17542134	17544243	2168599	-1968599	18
itb07g15040.t1	955	1	NL	Chr07	+	17948771	17951635	404528	-204528	309
itb07g18500.t1	370	3	NL	Chr07	+	22961329	22964131	5009694	-4809694	370
itb07g21670.t1	1119	7	TNL	Chr07	+	26193928	26200479	3229797	-3029797	1	cluster38
itb07g21670.t2	1119	6	TNL	Chr07	+	26193928	26200479	-6551	193449	1
itb07g21670.t3	1119	5	TNL	Chr07	+	26193928	26200479	-6551	193449	2
itb07g21690.t1	433	4	NL	Chr07	+	26235516	26239226	35037	164963	1
itb07g21690.t2	433	5	NL	Chr07	+	26235516	26239226	-3710	196290	8
itb07g21770.t1	1183	8	TNL	Chr07	+	26310836	26316256	71610	128390	7	cluster39
itb07g21830.t2	1050	7	NL	Chr07	+	26361847	26369368	45591	154409	1
itb07g21830.t1	1050	8	NL	Chr07	+	26361857	26369368	-7511	192489	1
itb07g21830.t7	1050	10	NL	Chr07	+	26361857	26370974	-7511	192489	171
itb07g23020.t1	1271	10	CNL	Chr07	+	27509670	27516196	1138696	-938696	1	cluster40
itb07g23030.t1	856	3	CNL	Chr07	+	27517698	27521092	1502	198498	2
itb07g23050.t1	821	1	CN	Chr07	+	27525677	27528139	4585	195415	1
itb07g23060.t1	2039	5	CNL	Chr07	+	27532751	27546429	4612	195388	1
itb07g23070.t2	995	5	CNL	Chr07	+	27549370	27559483	2941	197059	1
itb07g23080.t1	450	3	CNL	Chr07	+	27566524	27570141	7041	192959	1
itb07g23090.t1	769	3	N	Chr07	-	27574337	27577429	4196	195804	1
itb07g23100.t1	875	3	CNL	Chr07	+	27581484	27585079	4055	195945	1
itb07g23100.t2	875	2	CNL	Chr07	+	27581484	27585079	-3595	196405	1835
itb08g12990.t3	722	4	TNL	Chr08	+	13556156	13560439	-14028923	-13828923	1	cluster41
itb08g12990.t1	537	4	NL	Chr08	+	13556165	13560439	-4274	195726	1
itb08g12990.t2	537	3	NL	Chr08	+	13557580	13560439	-2859	197141	255
itb08g15660.t1	1033	4	NL	Chr08	+	17815674	17820650	4255235	-4055235	6	cluster42
itb08g15750.t1	1324	7	TNL	Chr08	-	17924265	17936293	103615	96385	1417
itb09g08620.t1	939	3	CNL	Chr09	+	5132877	5138160	-12803416	-12603416	1146
itb09g16940.t1	718	3	RNL	Chr09	+	12100638	12103988	6962478	-6762478	38
itb09g17390.t1	692	6	TNL	Chr09	-	12603010	12608750	499022	-299022	1	cluster43
itb09g17390.t2	1032	5	TNL	Chr09	-	12603010	12608750	-5740	194260	1
itb09g17390.t3	876	4	TNL	Chr09	-	12603010	12608750	-5740	194260	1
itb09g17390.t4	693	5	TNL	Chr09	-	12603027	12608750	-5723	194277	1
itb09g17390.t5	882	5	TNL	Chr09	-	12603028	12608750	-5722	194278	1
itb09g17390.t6	541	2	TN	Chr09	-	12605597	12608717	-3153	196847	119
itb09g18650.t1	484	3	NL	Chr09	+	14589718	14591772	1981001	-1781001	1	cluster44
itb09g18660.t1	315	3	NL	Chr09	+	14598335	14600983	6563	193437	176
itb09g21600.t1	568	2	NL	Chr09	+	19674471	19676305	5073488	-4873488	1	cluster45
itb09g21610.t1	1281	4	CNL	Chr09	+	19683314	19688832	7009	192991	83
itb09g23380.t1	997	4	NL	Chr09	+	22665495	22669132	2976663	-2776663	138
itb09g25130.t1	851	3	CNL	Chr09	-	25076613	25080334	2407481	-2207481	1	cluster46
itb09g25130.t2	967	2	CNL	Chr09	-	25076613	25080334	-3721	196279	2
itb09g25170.t1	760	1	NL	Chr09	+	25098389	25100668	18055	181945	85
itb09g25990.t1	249	2	N	Chr09	+	26110929	26112625	1010261	-810261	188
itb09g28120.t1	769	2	NL	Chr09	+	28717440	28720766	2604815	-2404815	25
itb09g28340.t1	901	1	CNL	Chr09	-	28950573	28953799	229807	-29807	2	cluster47
itb09g28370.t1	966	4	CNL	Chr09	-	28974291	28980492	20492	179508	1
itb09g28380.t1	485	2	CNL	Chr09	+	28986000	28987842	5508	194492	1
itb09g28390.t1	897	1	CNL	Chr09	-	28992027	28995030	4185	195815	10
itb09g28520.t1	932	1	CNL	Chr09	+	29114920	29118016	119890	80110	1	cluster48
itb09g28530.t1	620	1	NL	Chr09	+	29131867	29134047	13851	186149	2
itb09g28560.t1	925	1	CNL	Chr09	+	29140983	29143896	6936	193064	1
itb09g28580.t1	928	1	CNL	Chr09	+	29152613	29155396	8717	191283	79
itb09g29380.t1	567	3	NL	Chr09	-	30126676	30128754	971280	-771280	6	cluster49
itb09g29410.t1	935	1	NL	Chr09	-	30144513	30147376	15759	184241	399
itb10g01150.t1	1236	3	CNL	Chr10	-	850955	855501	-29296421	-29096421	7	cluster50
itb10g01210.t1	1284	2	CNL	Chr10	-	890889	897030	35388	164612	3
itb10g01240.t1	1737	2	CNL	Chr10	-	907570	913144	10540	189460	95
itb10g02120.t1	808	5	NL	Chr10	+	1734422	1739199	821278	-621278	1	cluster51
itb10g02120.t2	663	4	NL	Chr10	+	1734422	1739232	-4777	195223	1
itb10g02120.t3	808	3	NL	Chr10	+	1734422	1739232	-4810	195190	101
itb10g03010.t2	1146	2	CNL	Chr10	-	2691285	2695199	952053	-752053	347
itb10g06300.t1	844	10	NL	Chr10	+	6990420	7006241	4295221	-4095221	20
itb10g06510.t1	1235	5	TNL	Chr10	+	7340667	7350251	334426	-134426	28
itb10g06870.t1	1118	3	CNL	Chr10	-	7779772	7784652	429521	-229521	40
itb10g07390.t4	1220	5	TNL	Chr10	-	8738041	8744678	953389	-753389	2	cluster52
itb10g07390.t3	1046	4	TNL	Chr10	-	8739024	8744678	-5654	194346	1
itb10g07390.t1	636	3	TNL	Chr10	-	8740475	8744678	-4203	195797	1
itb10g07390.t2	567	2	TN	Chr10	-	8741693	8744678	-2985	197015	72
itb10g08780.t1	1073	6	TNL	Chr10	-	11245325	11250149	2500647	-2300647	1	cluster53
itb10g08780.t2	1036	6	TNL	Chr10	-	11245325	11250149	-4824	195176	134
itb10g11090.t1	548	2	N	Chr10	-	16372794	16374545	5122645	-4922645	1	cluster54
itb10g11100.t1	475	4	NL	Chr10	-	16398285	16400633	23740	176260	96
itb10g12260.t1	687	1	NL	Chr10	-	18198366	18200426	1797733	-1597733	212
itb10g14350.t1	456	4	NL	Chr10	+	20704992	20708396	2504566	-2304566	2482
itb11g06190.t1	973	3	CNL	Chr11	+	3684872	3688036	-17023524	-16823524	1443
itb11g18950.t1	205	2	N	Chr11	-	19420044	19420870	15732008	-15532008	100
itb11g20380.t1	1276	4	CNL	Chr11	-	21413648	21419340	1992778	-1792778	1	cluster55
itb11g20390.t3	1181	2	CNL	Chr11	+	21432835	21436831	13495	186505	1
itb11g20390.t2	1261	3	CNL	Chr11	+	21432835	21437523	-3996	196004	1
itb11g20390.t1	1261	4	CNL	Chr11	+	21432835	21441533	-4688	195312	74
itb11g21230.t1	906	2	CNL	Chr11	+	22699914	22703064	1258381	-1058381	62
itb11g21730.t1	203	3	N	Chr11	-	23430886	23431750	727822	-527822	1	cluster56
itb11g21740.t1	319	2	N	Chr11	-	23438107	23440030	6357	193643	1
itb11g21750.t2	971	2	CNL	Chr11	-	23459753	23463113	19723	180277	1
itb11g21750.t3	917	2	CNL	Chr11	-	23459753	23463113	-3360	196640	1
itb11g21750.t1	917	3	CNL	Chr11	-	23459753	23463776	-3360	196640	26
itb11g21990.t1	359	2	N	Chr11	-	23771513	23773827	307737	-107737	1	cluster57
itb11g22000.t1	1173	9	CNL	Chr11	-	23788876	23806853	15049	184951	1
itb11g22010.t1	349	2	N	Chr11	-	23809178	23811918	2325	197675	1
itb11g22020.t1	368	3	N	Chr11	-	23821605	23824679	9687	190313	14
itb11g22110.t1	447	3	NL	Chr11	-	23922646	23925958	97967	102033	2	cluster58
itb11g22130.t1	476	3	NL	Chr11	+	23945909	23949856	19951	180049	1
itb11g22140.t1	470	4	N	Chr11	+	23953018	23959363	3162	196838	1
itb11g22150.t1	241	2	N	Chr11	+	23981151	23982049	21788	178212	1
itb11g22160.t1	267	2	N	Chr11	-	23987603	23991022	5554	194446	1
itb11g22170.t1	390	2	N	Chr11	+	23999569	24002189	8547	191453	1
itb11g22180.t1	315	2	N	Chr11	+	24011439	24016013	9250	190750	1
itb11g22190.t3	327	2	N	Chr11	+	24036702	24038574	20689	179311	1
itb11g22190.t2	381	3	N	Chr11	+	24036702	24039664	-1872	198128	1
itb11g22190.t1	374	3	N	Chr11	+	24036702	24040479	-2962	197038	1
itb11g22210.t1	960	4	CN	Chr11	+	24048668	24054158	8189	191811	1
itb11g22210.t2	848	5	CN	Chr11	+	24048734	24054158	-5424	194576	1
itb11g22210.t3	960	4	CN	Chr11	+	24048734	24054158	-5424	194576	1
itb11g22220.t1	379	3	N	Chr11	+	24066083	24068679	11925	188075	1
itb11g22230.t1	234	2	N	Chr11	+	24085524	24086377	16845	183155	1
itb11g22240.t1	179	1	N	Chr11	+	24090721	24091257	4344	195656	2
itb11g22260.t1	323	1	CN	Chr11	+	24136553	24137897	45296	154704	6
itb11g22300.t1	284	2	N	Chr11	+	24191901	24194193	54004	145996	1
itb11g22310.t1	467	3	NL	Chr11	+	24202925	24209639	8732	191268	1
itb11g22320.t1	226	1	N	Chr11	+	24210337	24211014	698	199302	1
itb11g22330.t1	307	6	N	Chr11	+	24215666	24223308	4652	195348	3
itb11g22360.t1	175	3	NL	Chr11	-	24264772	24267923	41464	158536	1
itb11g22370.t1	172	2	N	Chr11	-	24289835	24290490	21912	178088	1
itb11g22380.t1	549	3	CNL	Chr11	-	24300111	24303126	9621	190379	1
itb11g22400.t1	719	2	CN	Chr11	-	24318523	24321837	15397	184603	1
itb11g22410.t2	788	4	CNL	Chr11	-	24324551	24328136	2714	197286	1
itb11g22410.t1	788	4	CNL	Chr11	-	24324554	24328136	-3582	196418	2
itb11g22430.t1	362	2	NL	Chr11	-	24365249	24366934	37113	162887	1
itb11g22440.t1	769	5	NL	Chr11	-	24376925	24384360	9991	190009	1
itb11g22450.t1	396	2	N	Chr11	-	24388135	24390566	3775	196225	1
itb11g22460.t1	446	4	NL	Chr11	-	24397799	24400728	7233	192767	1
itb11g22460.t2	325	3	NL	Chr11	-	24397799	24400728	-2929	197071	1
itb11g22470.t1	361	2	N	Chr11	-	24417247	24419197	16519	183481	45
itb11g22860.t1	301	1	N	Chr11	+	24743458	24744360	324261	-124261	840
itb12g05680.t1	832	6	RNL	Chr12	-	4238523	4242732	-20505837	-20305837	1	cluster59
itb12g05680.t2	832	5	RNL	Chr12	-	4238523	4242732	-4209	195791	1
itb12g05690.t1	827	5	RNL	Chr12	-	4246001	4250886	3269	196731	1075
itb12g16960.t1	875	2	RNL	Chr12	+	18658407	18662710	14407521	-14207521	1	cluster60
itb12g16960.t2	875	3	RNL	Chr12	+	18658420	18662675	-4290	195710	568
itb12g21830.t1	1133	5	TNL	Chr12	-	24042884	24047162	5380209	-5180209	1	cluster61
itb12g21830.t2	836	4	TNL	Chr12	-	24042884	24047162	-4278	195722	4
itb12g21870.t2	1041	5	NL	Chr12	-	24076377	24081425	29215	170785	1
itb12g21870.t1	1174	6	TNL	Chr12	-	24076377	24081477	-5048	194952	1
itb12g21870.t3	1265	5	TNL	Chr12	-	24076377	24081477	-5100	194900	1
itb12g21870.t4	1237	6	TNL	Chr12	-	24076377	24081477	-5100	194900	1024
itb13g01010.t1	1023	2	CNL	Chr13	+	950687	957982	-23130790	-22930790	1	cluster62
itb13g01020.t1	967	10	NL	Chr13	+	957000	964000	-982	199018	1
itb13g01030.t1	852	10	NL	Chr13	+	968291	974487	4291	195709	1
itb13g01040.t1	922	1	NL	Chr13	+	977446	980211	2959	197041	1
itb13g01050.t1	1002	4	CNL	Chr13	+	992352	998028	12141	187859	1
itb13g01050.t2	1002	3	CNL	Chr13	+	992352	998028	-5676	194324	1
itb13g01060.t1	884	5	CN	Chr13	+	1002805	1007047	4777	195223	1
itb13g01060.t2	911	4	CN	Chr13	+	1002805	1007047	-4242	195758	1
itb13g01070.t1	829	4	N	Chr13	+	1012046	1018291	4999	195001	14
itb13g01200.t1	1015	4	N	Chr13	-	1155007	1159390	136716	63284	1	cluster63
itb13g01200.t2	1015	3	N	Chr13	-	1155007	1159390	-4383	195617	1
itb13g01200.t3	455	2	N	Chr13	-	1157961	1159390	-1429	198571	1
itb13g01210.t1	1026	5	N	Chr13	-	1167301	1172105	7911	192089	9
itb13g01270.t1	601	3	N	Chr13	-	1210251	1212935	38146	161854	1	cluster64
itb13g01280.t1	941	5	CN	Chr13	+	1218718	1226663	5783	194217	1
itb13g01280.t2	941	5	CN	Chr13	+	1218769	1226663	-7894	192106	62
itb13g01960.t1	720	4	CNL	Chr13	-	1788681	1791403	562018	-362018	1	cluster65
itb13g01970.t1	1353	3	NL	Chr13	-	1796535	1801467	5132	194868	3
itb13g02010.t1	1031	5	CNL	Chr13	-	1841054	1845519	39587	160413	2
itb13g02030.t1	1096	4	CNL	Chr13	-	1861165	1865780	15646	184354	1
itb13g02030.t2	1322	3	CNL	Chr13	-	1861165	1865780	-4615	195385	1
itb13g02040.t1	1285	1	CNL	Chr13	-	1869465	1873319	3685	196315	1
itb13g02050.t1	900	4	CN	Chr13	-	1875051	1880082	1732	198268	10
itb13g02110.t1	839	3	NL	Chr13	-	1943397	1946342	63315	136685	9
itb13g02180.t1	1337	4	CN	Chr13	+	2014528	2020893	68186	131814	1	cluster66
itb13g02190.t1	969	4	CNL	Chr13	+	2021790	2029052	897	199103	1
itb13g02190.t2	969	4	CNL	Chr13	+	2021790	2029220	-7262	192738	1
itb13g02190.t3	969	4	CNL	Chr13	+	2021790	2029220	-7430	192570	1
itb13g02210.t1	1069	2	CN	Chr13	+	2054682	2057997	25462	174538	1
itb13g02220.t1	676	4	NL	Chr13	-	2072691	2075566	14694	185306	2
itb13g02240.t1	1174	3	CNL	Chr13	+	2089938	2093713	14372	185628	3
itb13g02260.t1	479	1	N	Chr13	+	2099678	2101114	5965	194035	1
itb13g02270.t1	1136	3	CN	Chr13	-	2105366	2109189	4252	195748	1
itb13g02280.t1	853	4	NL	Chr13	+	2114435	2118652	5246	194754	1
itb13g02290.t1	227	3	NL	Chr13	+	2118674	2120518	22	199978	1
itb13g02300.t1	1130	3	CNL	Chr13	-	2121339	2125142	821	199179	1
itb13g02310.t1	853	1	NL	Chr13	+	2148289	2150847	23147	176853	1
itb13g02320.t1	943	5	CN	Chr13	-	2152764	2156915	1917	198083	1
itb13g02320.t3	1145	3	CN	Chr13	-	2152764	2157650	-4151	195849	1
itb13g02320.t2	1148	3	CN	Chr13	-	2153364	2157650	-4286	195714	1
itb13g02330.t1	2114	6	CNL	Chr13	-	2165518	2177705	7868	192132	34
itb13g02550.t1	699	3	CNL	Chr13	+	2434724	2437835	257019	-57019	11
itb13g02670.t1	747	8	N	Chr13	-	2609418	2617957	171583	28417	2	cluster67
itb13g02700.t1	277	1	CN	Chr13	-	2625324	2626615	7367	192633	1
itb13g02730.t1	227	1	CN	Chr13	-	2647064	2647744	20449	179551	1
itb13g02750.t1	189	2	N	Chr13	-	2655509	2656165	7765	192235	2
itb13g02820.t1	618	4	CNL	Chr13	-	2733286	2736485	77121	122879	1
itb13g02830.t1	878	1	CNL	Chr13	-	2746037	2748670	9552	190448	1
itb13g02840.t1	646	3	NL	Chr13	-	2752315	2755206	3645	196355	1
itb13g02850.t1	584	3	NL	Chr13	-	2770622	2773105	15416	184584	43
itb13g03290.t1	674	4	CNL	Chr13	-	3214590	3217691	441485	-241485	1	cluster68
itb13g03310.t1	675	2	NL	Chr13	-	3224745	3226839	7054	192946	1
itb13g03350.t1	313	2	N	Chr13	+	3245883	3247574	19044	180956	1
itb13g03390.t1	849	2	CNL	Chr13	+	3263622	3266792	16048	183952	1
itb13g03430.t1	1705	6	CNL	Chr13	-	3317946	3332489	51154	148846	19
itb13g03660.t1	858	2	CNL	Chr13	-	3557916	3560812	225427	-25427	1	cluster69
itb13g03680.t1	762	3	NL	Chr13	+	3581487	3583949	20675	179325	1
itb13g03690.t1	566	6	NL	Chr13	+	3586537	3591081	2588	197412	1
itb13g03700.t1	740	3	N	Chr13	-	3591580	3594126	499	199501	181
itb13g05440.t1	1068	7	CNL	Chr13	-	6505146	6510199	2911020	-2711020	3	cluster70
itb13g05470.t1	1020	1	CNL	Chr13	-	6550585	6553762	40386	159614	1
itb13g05490.t1	1456	10	CNL	Chr13	-	6573517	6584514	19755	180245	1
itb13g05500.t1	1317	6	NL	Chr13	-	6587947	6594388	3433	196567	1
itb13g05510.t1	1215	4	NL	Chr13	+	6601755	6607669	7367	192633	15
itb13g05740.t1	337	3	NL	Chr13	+	6898178	6899968	290509	-90509	2	cluster71
itb13g05760.t1	158	1	N	Chr13	+	6908841	6909314	8873	191127	118
itb13g07330.t1	623	1	NL	Chr13	-	9097525	9099393	2188211	-1988211	91
itb13g09320.t1	373	2	N	Chr13	-	12822925	12824119	3723532	-3523532	150
itb13g11890.t1	932	2	CNL	Chr13	-	17243227	17246965	4419108	-4219108	1	cluster72
itb13g11890.t2	877	3	CNL	Chr13	-	17243227	17246965	-3738	196262	1
itb13g11890.t3	877	2	CNL	Chr13	-	17243784	17246965	-3181	196819	103
itb13g13250.t1	624	3	CN	Chr13	-	19765537	19770316	2518572	-2318572	1	cluster73
itb13g13260.t1	203	1	N	Chr13	-	19774258	19774866	3942	196058	360
itb13g16550.t1	885	3	CNL	Chr13	+	23522287	23525526	3747421	-3547421	1	cluster74
itb13g16550.t2	862	2	CNL	Chr13	+	23522287	23525526	-3239	196761	159
itb13g17870.t2	738	3	NL	Chr13	-	24779211	24785663	1253685	-1053685	1	cluster75
itb13g17870.t1	741	3	NL	Chr13	-	24779211	24785686	-6452	193548	3
itb13g17890.t1	907	2	CNL	Chr13	-	24839475	24842291	53789	146211	1059
itb13g25560.t1	161	1	N	Chr13	+	30901868	30902350	6059577	-5859577	2	cluster76
itb13g25580.t1	112	1	N	Chr13	+	30908837	30909172	6487	193513	1
itb13g25600.t3	754	4	NL	Chr13	+	30915697	30921841	6525	193475	1
itb13g25600.t2	763	4	NL	Chr13	+	30915697	30922468	-6144	193856	1
itb13g25600.t1	780	7	NL	Chr13	+	30915721	30928942	-6747	193253	1
itb13g25610.t1	402	3	NL	Chr13	+	30943085	30945169	14143	185857	215
itb14g00300.t1	925	5	NL	Chr14	+	203611	207240	-30741558	-30541558	1	cluster77
itb14g00300.t2	925	4	NL	Chr14	+	203611	207275	-3629	196371	2
itb14g00320.t2	891	1	CNL	Chr14	-	211693	215078	4418	195582	1
itb14g00320.t1	891	2	CNL	Chr14	-	211693	215092	-3385	196615	195
itb14g01690.t1	901	1	CNL	Chr14	-	1386343	1389256	1171251	-971251	1	cluster78
itb14g01700.t1	1701	6	CNL	Chr14	+	1396823	1406102	7567	192433	2
itb14g01720.t1	872	3	CNL	Chr14	+	1413256	1418507	7154	192846	1
itb14g01720.t2	685	2	NL	Chr14	+	1415914	1418507	-2593	197407	1
itb14g01730.t2	880	2	CNL	Chr14	+	1418845	1423318	338	199662	1
itb14g01730.t1	880	3	CNL	Chr14	+	1418845	1423645	-4473	195527	1
itb14g01730.t3	691	2	NL	Chr14	+	1420768	1423645	-2877	197123	30
itb14g02040.t1	814	4	NL	Chr14	-	1647193	1652932	223548	-23548	2	cluster79
itb14g02060.t1	1722	7	CNL	Chr14	-	1655292	1667098	2360	197640	1
itb14g02070.t1	1006	4	CNL	Chr14	-	1670087	1675636	2989	197011	1
itb14g02080.t1	1660	3	NL	Chr14	+	1679838	1688340	4202	195798	1
itb14g02090.t1	772	1	NL	Chr14	-	1696241	1698556	7901	192099	1
itb14g02100.t1	1008	2	CNL	Chr14	-	1700439	1706376	1883	198117	1
itb14g02120.t1	888	3	CNL	Chr14	+	1723978	1728279	17602	182398	1
itb14g02130.t1	1617	3	NL	Chr14	+	1731007	1739507	2728	197272	1
itb14g02140.t1	886	4	CN	Chr14	-	1740359	1744595	852	199148	1
itb14g02140.t2	880	3	CN	Chr14	-	1740578	1744595	-4017	195983	1
itb14g02150.t1	897	3	CNL	Chr14	+	1745396	1750788	801	199199	1
itb14g02150.t2	897	2	CNL	Chr14	+	1745396	1750788	-5392	194608	1
itb14g02160.t1	1256	1	CNL	Chr14	-	1752037	1755804	1249	198751	27
itb14g02360.t1	474	3	N	Chr14	-	1974388	1982443	218584	-18584	236
itb14g04000.t3	399	2	N	Chr14	+	3596922	3599393	1614479	-1414479	1	cluster80
itb14g04000.t4	597	1	N	Chr14	+	3596922	3599393	-2471	197529	1
itb14g04000.t2	399	3	N	Chr14	+	3596931	3600227	-2462	197538	1
itb14g04000.t1	399	4	N	Chr14	+	3596931	3601169	-3296	196704	2
itb14g04020.t1	791	3	NL	Chr14	+	3606017	3610205	4848	195152	1
itb14g04020.t3	791	3	NL	Chr14	+	3606017	3610206	-4188	195812	1
itb14g04020.t4	791	2	NL	Chr14	+	3606017	3610206	-4189	195811	1
itb14g04020.t2	791	3	NL	Chr14	+	3606017	3610208	-4189	195811	1
itb14g04020.t5	390	2	N	Chr14	+	3606095	3607359	-4113	195887	1
itb14g04030.t1	776	2	NL	Chr14	-	3610692	3613781	3333	196667	1
itb14g04040.t1	308	1	N	Chr14	+	3623792	3624715	10011	189989	4
itb14g04080.t1	741	2	NL	Chr14	+	3634092	3637026	9377	190623	2
itb14g04100.t2	392	3	N	Chr14	+	3647395	3650450	10369	189631	1
itb14g04100.t3	430	3	N	Chr14	+	3647395	3650450	-3055	196945	1
itb14g04100.t1	760	2	NL	Chr14	+	3647395	3650569	-3055	196945	76
itb14g04730.t1	885	2	CNL	Chr14	+	4143679	4147115	493110	-293110	2	cluster81
itb14g04750.t1	661	2	NL	Chr14	+	4150854	4153271	3739	196261	1
itb14g04770.t1	340	1	N	Chr14	+	4163734	4164753	10463	189537	1
itb14g04790.t1	770	2	NL	Chr14	+	4173464	4176378	8711	191289	1
itb14g04810.t1	474	3	NL	Chr14	+	4186666	4188816	10288	189712	20
itb14g04970.t2	483	3	NL	Chr14	-	4310231	4312354	121415	78585	1	cluster82
itb14g04970.t1	1299	10	CNL	Chr14	-	4310231	4321158	-2123	197877	2
itb14g04990.t1	270	2	NL	Chr14	-	4335815	4337778	14657	185343	18
itb14g05120.t1	492	3	NL	Chr14	+	4532692	4534820	194914	5086	1	cluster83
itb14g05130.t1	449	3	NL	Chr14	+	4539642	4541760	4822	195178	1
itb14g05140.t1	316	2	NL	Chr14	+	4545645	4547444	3885	196115	1
itb14g05150.t1	621	2	CNL	Chr14	+	4552521	4555054	5077	194923	1
itb14g05160.t1	559	3	NL	Chr14	+	4558511	4563152	3457	196543	318
itb14g07530.t1	838	3	NL	Chr14	+	6949987	6955105	2386835	-2186835	1	cluster84
itb14g07540.t1	234	1	N	Chr14	+	6991562	6992263	36457	163543	248
itb14g11580.t1	811	5	N	Chr14	-	13219012	13223557	6226749	-6026749	1	cluster85
itb14g11590.t1	203	3	N	Chr14	-	13223630	13225597	73	199927	54
itb14g12180.t1	741	3	NL	Chr14	+	13789423	13792871	563826	-363826	1	cluster86
itb14g12180.t2	741	2	NL	Chr14	+	13789423	13792871	-3448	196552	1157
itb15g00170.t1	933	1	CN	Chr15	+	115486	118718	-13677385	-13477385	1	cluster87
itb15g00170.t2	478	2	CN	Chr15	+	115692	117204	-3026	196974	610
itb15g04910.t1	1133	4	NL	Chr15	+	3174076	3179043	3056872	-2856872	744
itb15g11010.t1	1828	6	NL	Chr15	-	8765365	8777685	5586322	-5386322	1	cluster88
itb15g11010.t2	1828	6	NL	Chr15	-	8766551	8777685	-11134	188866	1
itb15g11010.t3	1801	4	NL	Chr15	-	8768538	8777685	-9147	190853	5
itb15g11050.t1	1817	6	CNL	Chr15	-	8840318	8855681	62633	137367	1
itb15g11060.t1	1002	7	NL	Chr15	-	8865928	8873280	10247	189753	1
itb15g11070.t1	1001	4	CNL	Chr15	-	8880517	8887022	7237	192763	1
itb15g11090.t1	822	5	NL	Chr15	-	8905312	8910109	18290	181710	5
itb15g11160.t1	1014	6	CNL	Chr15	-	8975668	8988686	65559	134441	2
itb15g11180.t1	512	4	NL	Chr15	-	9007319	9011038	18633	181367	2
itb15g11200.t2	638	1	NL	Chr15	-	9022197	9025907	11159	188841	1
itb15g11200.t1	638	2	NL	Chr15	-	9022197	9028202	-3710	196290	1
itb15g11210.t1	941	2	NL	Chr15	-	9041365	9045315	13163	186837	1
itb15g11220.t1	1044	3	CNL	Chr15	-	9057586	9062979	12271	187729	3
itb15g11250.t1	1134	7	NL	Chr15	-	9075613	9089686	12634	187366	1
itb15g11260.t1	936	2	CNL	Chr15	-	9092975	9096591	3289	196711	512
itb15g16600.t1	607	3	TN	Chr15	+	16276036	16279732	7179445	-6979445	1	cluster89
itb15g16600.t2	555	2	TN	Chr15	+	16276036	16279732	-3696	196304	1
itb15g16600.t3	544	4	TN	Chr15	+	16276045	16279732	-3687	196313	1
itb15g16600.t4	492	3	TN	Chr15	+	16276045	16279732	-3687	196313	108
itb15g18120.t1	467	4	NL	Chr15	-	19509293	19511387	3229561	-3029561	73
itb15g19060.t1	853	3	CNL	Chr15	-	21090786	21094777	1579399	-1379399	1	cluster90
itb15g19100.t1	942	4	NL	Chr15	+	21225469	21231066	130692	69308	1
itb15g19110.t1	425	3	NL	Chr15	+	21245329	21247155	14263	185737	2
itb15g19130.t1	928	4	NL	Chr15	+	21271427	21275043	24272	175728	1
itb15g19130.t2	768	4	NL	Chr15	+	21271427	21275043	-3616	196384	19
itb15g19430.t1	1059	4	CNL	Chr15	+	21782074	21785746	507031	-307031	292
itb15g22130.t1	970	10	TNL	Chr15	+	24798307	24804025	3012561	-2812561	1	cluster91
itb15g22130.t2	970	9	TNL	Chr15	+	24798307	24804025	-5718	194282	1
itb15g22130.t3	970	9	TNL	Chr15	+	24798307	24804025	-5718	194282	1
itb15g22130.t4	970	8	TNL	Chr15	+	24798307	24804025	-5718	194282	87
itb15g22720.t1	934	3	NL	Chr15	-	25491561	25496460	687536	-487536	11
itb15g22780.t1	819	3	N	Chr15	+	25529456	25532747	32996	167004	1	cluster92
itb15g22790.t1	367	1	N	Chr15	+	25534926	25536026	2179	197821	2
itb15g22830.t1	780	2	NL	Chr15	+	25574983	25577501	38957	161043	2
itb15g22850.t1	781	5	CNL	Chr15	+	25587255	25592541	9754	190246	1
itb15g22850.t2	435	3	NL	Chr15	+	25590275	25592541	-2266	197734	1
itb15g22860.t1	787	2	NL	Chr15	+	25603379	25606484	10838	189162	2
itb15g22880.t1	423	3	CN	Chr15	+	25622393	25624923	15909	184091	1
itb15g22900.t1	530	2	NL	Chr15	+	25676236	25678518	51313	148687	1
itb15g22910.t1	881	3	NL	Chr15	+	25680219	25684915	1701	198299	1
itb15g22920.t1	881	2	NL	Chr15	+	25689935	25692762	5020	194980	1
itb15g22940.t1	832	2	NL	Chr15	+	25704829	25707599	12067	187933	1
itb15g22950.t1	831	2	NL	Chr15	+	25715386	25718198	7787	192213	1
itb15g22960.t1	676	2	NL	Chr15	+	25726302	25729524	8104	191896	1
itb15g22980.t1	284	1	N	Chr15	+	25755797	25756648	26273	173727	1
itb15g23000.t1	759	2	NL	Chr15	+	25786880	25790099	30232	169768	1
itb15g23010.t1	678	3	NL	Chr15	+	25792890	25796783	2791	197209	1
itb15g23010.t2	678	2	NL	Chr15	+	25792908	25796783	-3875	196125	1
itb15g23030.t1	903	3	NL	Chr15	+	25806331	25810801	9548	190452	1
itb15g23040.t1	897	3	NL	Chr15	+	25811948	25818002	1147	198853	2
itb15g23070.t1	838	2	NL	Chr15	+	25832033	25835660	14031	185969	1
itb15g23080.t1	821	2	NL	Chr15	+	25839893	25842996	4233	195767	1
itb15g23090.t1	627	2	NL	Chr15	+	25853630	25855905	10634	189366	2
itb15g23120.t1	927	3	NL	Chr15	+	25898269	25903972	42364	157636	1
itb15g23130.t2	884	2	NL	Chr15	+	25906800	25910774	2828	197172	1
itb15g23130.t1	855	7	NL	Chr15	+	25906924	25913061	-3850	196150	4
itb15g23170.t1	646	2	NL	Chr15	-	25919385	25922613	6324	193676	31
itb15g23280.t1	878	3	CNL	Chr15	-	26015763	26019144	93150	106850	1	cluster93
itb15g23290.t1	473	2	N	Chr15	-	26022844	26024563	3700	196300	1
itb15g23300.t1	885	2	NL	Chr15	+	26038362	26041478	13799	186201	1
itb15g23310.t1	490	6	NL	Chr15	+	26044491	26049876	3013	196987	7
itb15g23380.t1	803	1	NL	Chr15	-	26205088	26207541	155212	44788	1
itb15g23400.t1	863	3	NL	Chr15	-	26211755	26219188	4214	195786	1
itb15g23410.t1	587	2	NL	Chr15	+	26224937	26227045	5749	194251	1
itb15g23420.t1	760	1	NL	Chr15	+	26232467	26234746	5422	194578	1
itb15g23430.t1	406	3	NL	Chr15	+	26244807	26247493	10061	189939	1
itb15g23440.t1	675	1	NL	Chr15	+	26251726	26253750	4233	195767	1
itb15g23450.t1	460	2	NL	Chr15	+	26261583	26263688	7833	192167	25
itb15g23690.t1	305	2	N	Chr15	+	26468790	26470647	205102	-5102	1	cluster94
itb15g23700.t1	438	3	CN	Chr15	+	26474487	26484887	3840	196160

## Sheet: Ipomoea_nil
Protein_id	Number of amino acids	Exon number	Gene type	Gene_location (scaffold)	Chromosome	strand	Gene_start	Gene_end	Genes_distance	Distance to 200kb	Number of non-NBS genes between nearby NBS-encoding genes	Cluster
XP_019176818.1	995	1	NL	NW_017616843.1	chr1	-	929877	932864	188612	11388	386
XP_019176946.1	926	5	N	NW_017616843.1	chr1	+	1072140	1083116	139276	60724	9	cluster1
XP_019176947.1	913	4	N	NW_017616843.1	chr1	+	1072140	1083060	-10976	189024	1
XP_019176948.1	777	3	N	NW_017616843.1	chr1	+	1072140	1082551	-10920	189080	1
XP_019176945.1	942	3	N	NW_017616843.1	chr1	+	1072140	1075077	-10411	189589	1
XP_019176879.1	879	3	N	NW_017616843.1	chr1	+	1745929	1748662	670852	-470852	61	cluster2
XP_019176881.1	911	3	CN	NW_017616843.1	chr1	+	1783116	1785941	34454	165546	1
XP_019177039.1	905	3	CN	NW_017616843.1	chr1	-	3238814	3334764	1452873	-1252873	116	cluster3
XP_019177036.1	1000	4	CN	NW_017616843.1	chr1	-	3238814	3332012	-95950	104050	1
XP_019177037.1	1000	5	CN	NW_017616843.1	chr1	-	3238814	3332012	-93198	106802	1
XP_019177033.1	1000	8	CN	NW_017616843.1	chr1	-	3238814	3330719	-93198	106802	1
XP_019177034.1	1000	6	CN	NW_017616843.1	chr1	-	3238814	3330719	-91905	108095	1
XP_019177038.1	987	8	CN	NW_017616843.1	chr1	-	3325981	3330719	-4738	195262	6
XP_019176915.1	359	2	CN	NW_017616843.1	chr1	-	3361556	3362676	30837	169163	1
XP_019177090.1	713	2	CN	NW_017616843.1	chr1	-	3492528	3499528	129852	70148	6
XP_019177087.1	808	3	CN	NW_017616843.1	chr1	-	3492528	3496785	-7000	193000	1
XP_019177088.1	808	4	CN	NW_017616843.1	chr1	-	3492528	3496785	-4257	195743	1
XP_019177089.1	808	3	CN	NW_017616843.1	chr1	-	3492528	3496785	-4257	195743	1
XP_019177086.1	808	3	CN	NW_017616843.1	chr1	-	3492528	3495492	-4257	195743	1
XP_019177581.1	850	2	CN	NW_017616857.1	chr1	+	253256	267164	-525575	-325575	284
XP_019189908.1	1051	5	TN	NW_017617687.1	chr1	+	289589	295775	-2238292	-2038292	174
XP_019189878.1	994	1	CNL	NW_017617687.1	chr1	-	2594629	2597613	2298854	-2098854	64	cluster4
XP_019189880.1	975	2	CNL	NW_017617687.1	chr1	+	2681224	2684227	83611	116389	3
XP_019153229.1	910	4	CNL	NW_017618587.1	chr1	-	4471101	4473833	-121275	78725	1069	cluster5
XP_019153230.1	910	3	CNL	NW_017618587.1	chr1	-	4471101	4473833	-2732	197268	1
XP_019167811.1	711	2	NL	NW_017619458.1	chr1	+	948162	950380	55516	144484	130	cluster6
XP_019167959.1	923	2	CNL	NW_017619458.1	chr1	-	1134637	1137582	184257	15743	2
XP_019167958.1	981	1	CNL	NW_017619458.1	chr1	-	1134637	1137582	-2945	197055	1
XP_019167982.1	944	3	N	NW_017619458.1	chr1	+	1228462	1241272	90880	109120	3
XP_019167981.1	984	2	N	NW_017619458.1	chr1	+	1228462	1231416	-12810	187190	1
XP_019175885.1	638	3	NL	NW_017619829.1	chr1	-	719064	724631	372994	-172994	34	cluster7
XP_019175900.1	985	2	CNL	NW_017619829.1	chr1	-	737314	740271	12683	187317	1
XP_019175920.1	989	2	NL	NW_017619829.1	chr1	+	771308	774277	31037	168963	2
XP_019175921.1	989	2	NL	NW_017619829.1	chr1	+	771308	774277	-2969	197031	1
XP_019183870.1	885	3	CN	NW_017617297.1	chr2	-	16323	19946	-3191108	-2991108	1308	cluster8
XP_019183871.1	646	2	N	NW_017617297.1	chr2	-	26092	28032	6146	193854	1
XP_019183808.1	901	2	CN	NW_017617297.1	chr2	+	35910	40115	7878	192122	1
XP_019183863.1	1063	5	CN	NW_017617297.1	chr2	+	360003	377614	319888	-119888	24	cluster9
XP_019183857.1	1058	3	CN	NW_017617297.1	chr2	-	364216	369048	-13398	186602	1
XP_019183856.1	1090	4	CN	NW_017617297.1	chr2	-	364216	369048	-4832	195168	1
XP_019183855.1	1094	4	CN	NW_017617297.1	chr2	-	364216	369048	-4832	195168	1
XP_019183858.1	1075	6	CN	NW_017617297.1	chr2	+	386627	390180	17579	182421	3
XP_019183862.1	914	5	N	NW_017617297.1	chr2	-	399653	424314	9473	190527	1
XP_019183861.1	1048	5	CN	NW_017617297.1	chr2	-	399653	411769	-24661	175339	1
XP_019183859.1	1051	6	CN	NW_017617297.1	chr2	-	399653	411769	-12116	187884	1
XP_019183860.1	1048	5	CN	NW_017617297.1	chr2	-	399653	403210	-12116	187884	1
XP_019184198.1	922	2	CNL	NW_017617304.1	chr2	+	841861	844629	103336	96664	89	cluster10
XP_019184199.1	554	2	CN	NW_017617304.1	chr2	+	841861	843595	-2768	197232	1
XP_019184197.1	925	1	CN	NW_017617304.1	chr2	-	870039	872816	26444	173556	4
XP_019191549.1	888	3	CN	NW_017617835.1	chr2	+	9342	12238	-22144	177856	1	cluster11
XP_019191547.1	891	3	CN	NW_017617835.1	chr2	+	9342	12238	-2896	197104	1
XP_019191548.1	891	3	CN	NW_017617835.1	chr2	+	9342	12238	-2896	197104	1
XP_019192343.1	890	3	CN	NW_017617835.1	chr2	+	36755	40304	24517	175483	2
XP_019191984.1	933	2	CN	NW_017617835.1	chr2	-	292304	295105	252000	-52000	20	cluster12
XP_019191983.1	302	3	CN	NW_017617835.1	chr2	-	314230	315514	19125	180875	1
XP_019191683.1	894	5	CN	NW_017617835.1	chr2	-	355029	357826	39515	160485	3
XP_019192055.1	967	2	CN	NW_017617835.1	chr2	-	474072	477062	116246	83754	13	cluster13
XP_019192056.1	959	2	CN	NW_017617835.1	chr2	-	474091	477062	-2971	197029	1
XP_019197940.1	761	4	N	NW_017618148.1	chr2	+	271158	273919	-221968	-21968	2812	cluster14
XP_019197941.1	1455	5	N	NW_017618148.1	chr2	+	279412	292884	5493	194507	1
XP_019198009.1	878	2	CN	NW_017618148.1	chr2	-	295199	315007	2315	197685	1
XP_019198012.1	877	2	CN	NW_017618148.1	chr2	-	295206	315007	-19801	180199	1
XP_019198013.1	705	2	CN	NW_017618148.1	chr2	-	297347	315007	-17660	182340	1
XP_019198008.1	939	3	CN	NW_017618148.1	chr2	-	312119	319707	-2888	197112	1
XP_019198007.1	939	2	CN	NW_017618148.1	chr2	-	312119	315007	-7588	192412	1
XP_019198010.1	878	2	CN	NW_017618148.1	chr2	-	312291	315007	-2716	197284	1
XP_019198011.1	877	2	CN	NW_017618148.1	chr2	-	312298	315007	-2709	197291	1
XP_019197944.1	979	4	CN	NW_017618148.1	chr2	-	549243	561940	234236	-34236	21	cluster15
XP_019197945.1	777	3	CN	NW_017618148.1	chr2	+	567362	570184	5422	194578	2
XP_019197947.1	243	2	N	NW_017618148.1	chr2	-	621758	622581	51574	148426	8
XP_019197981.1	856	6	CN	NW_017618148.1	chr2	-	774081	798551	151500	48500	14	cluster16
XP_019197983.1	747	5	N	NW_017618148.1	chr2	-	774081	790517	-24470	175530	2
XP_019197985.1	747	5	N	NW_017618148.1	chr2	-	774081	790517	-16436	183564	1
XP_019197986.1	747	6	N	NW_017618148.1	chr2	-	774081	790517	-16436	183564	1
XP_019197982.1	795	5	N	NW_017618148.1	chr2	-	774081	780665	-16436	183564	1
XP_019197980.1	929	5	CN	NW_017618148.1	chr2	-	774081	779190	-6584	193416	1
XP_019197979.1	950	3	CN	NW_017618148.1	chr2	-	774081	779190	-5109	194891	1
XP_019197978.1	953	3	CN	NW_017618148.1	chr2	-	774081	779190	-5109	194891	1
XP_019197977.1	973	4	CN	NW_017618148.1	chr2	-	774081	779190	-5109	194891	1
XP_019185068.1	977	1	N	NW_017617415.1	chr3	-	794466	797399	628286	-428286	143
XP_019194044.1	878	3	CN	NW_017617849.1	chr3	-	4868926	4871562	4391864	-4191864	1969	cluster17
XP_019194045.1	878	3	CN	NW_017617849.1	chr3	-	4868926	4871562	-2636	197364	1
XP_019194046.1	878	3	CN	NW_017617849.1	chr3	-	4868926	4871562	-2636	197364	1
XP_019193138.1	868	2	CN	NW_017617849.1	chr3	-	4880975	4883581	9413	190587	1
XP_019154981.1	912	2	CN	NW_017616696.1	chr4	+	198549	201412	-709411	-509411	91	cluster18
XP_019154982.1	798	3	CN	NW_017616696.1	chr4	+	198549	201412	-2863	197137	1
XP_019154983.1	797	3	CN	NW_017616696.1	chr4	+	198549	201412	-2863	197137	1
XP_019151294.1	1211	3	CNL	NW_017616696.1	chr4	-	2135879	2142100	1934467	-1734467	117	cluster19
XP_019151302.1	1154	3	CNL	NW_017616696.1	chr4	-	2137822	2142100	-4278	195722	1
XP_019151312.1	1128	3	CNL	NW_017616696.1	chr4	-	2137857	2142100	-4243	195757	1
XP_019151320.1	1128	3	CNL	NW_017616696.1	chr4	-	2137857	2142100	-4243	195757	1
XP_019151330.1	1115	2	CNL	NW_017616696.1	chr4	-	2138294	2142100	-3806	196194	1
XP_019153900.1	1168	6	TN	NW_017616696.1	chr4	+	5906404	5911733	3764304	-3564304	433
XP_019179596.1	891	1	CNL	NW_017617094.1	chr4	-	991975	994650	-5664171	-5464171	160	cluster20
XP_019179597.1	841	3	CNL	NW_017617094.1	chr4	-	991975	994500	-2675	197325	1
XP_019181972.1	442	2	N	NW_017617228.1	chr4	+	9854	11294	-2815207	-2615207	71
XP_019162360.1	920	2	CNL	NW_017619254.1	chr4	+	1675314	1678076	-1504837	-1304837	670	cluster21
XP_019162361.1	920	2	CNL	NW_017619254.1	chr4	+	1675314	1678076	-2762	197238	1
XP_019162466.1	908	3	CN	NW_017619254.1	chr4	+	5064986	5067819	3386910	-3186910	578	cluster22
XP_019162467.1	908	5	CN	NW_017619254.1	chr4	+	5064986	5067819	-2833	197167	1
XP_019162468.1	889	4	CN	NW_017619254.1	chr4	+	5076056	5078837	8237	191763	1
XP_019162469.1	889	4	CN	NW_017619254.1	chr4	+	5076056	5078837	-2781	197219	1
XP_019162224.1	271	2	CN	NW_017619254.1	chr4	+	5083124	5087727	4287	195713	1
XP_019164294.1	926	1	CNL	NW_017619276.1	chr4	-	55563	58343	-352179	-152179	10
XP_019164379.1	896	2	CNL	NW_017619276.1	chr4	-	531825	534515	473482	-273482	15	cluster23
XP_019164317.1	900	1	CNL	NW_017619276.1	chr4	-	540938	543640	6423	193577	1
XP_019164380.1	210	2	CN	NW_017619276.1	chr4	-	560795	561427	17155	182845	1
XP_019164375.1	905	2	CNL	NW_017619276.1	chr4	+	624945	641367	63518	136482	2
XP_019164374.1	910	2	CNL	NW_017619276.1	chr4	+	624945	641363	-16422	183578	1
XP_019164376.1	902	3	CNL	NW_017619276.1	chr4	+	624945	641363	-16418	183582	1
XP_019164377.1	901	2	CNL	NW_017619276.1	chr4	+	624945	641363	-16418	183582	1
XP_019164378.1	897	2	CNL	NW_017619276.1	chr4	+	638670	641363	-2693	197307	1
XP_019171498.1	564	2	N	NW_017619575.1	chr4	+	575123	576856	303074	-103074	296
XP_019160120.1	874	3	CN	NW_017616704.1	chr5	+	178329	181536	-5733404	-5533404	125
XP_019158683.1	199	3	N	NW_017616704.1	chr5	-	2422488	2446537	2240952	-2040952	62
XP_019176393.1	823	5	RN	NW_017616808.1	chr5	-	75650	80151	-6956951	-6756951	272
XP_019184314.1	579	4	N	NW_017617306.1	chr5	-	990111	991932	117295	82705	102	cluster24
XP_019184315.1	579	3	N	NW_017617306.1	chr5	-	990111	991932	-1821	198179	1
XP_019184316.1	579	3	N	NW_017617306.1	chr5	-	990111	991932	-1821	198179	1
XP_019184317.1	312	3	CN	NW_017617306.1	chr5	-	992055	992993	123	199877	1
XP_019184272.1	369	2	N	NW_017617306.1	chr5	+	1050129	1051296	57136	142864	2
XP_019184318.1	700	4	N	NW_017617306.1	chr5	+	1103912	1108759	52616	147384	2
XP_019184290.1	423	2	CN	NW_017617306.1	chr5	+	1995017	1996370	886258	-686258	32
XP_019150986.1	1303	7	TNL	NW_017618464.1	chr5	+	5919098	5993652	3016777	-2816777	756	cluster25
XP_019150987.1	1129	5	TN	NW_017618464.1	chr5	+	5932551	5944319	-61101	138899	1
XP_019150989.1	634	4	TN	NW_017618464.1	chr5	+	5973275	5975525	28956	171044	2
XP_019151053.1	1232	9	TN	NW_017618464.1	chr5	+	5995158	6001454	19633	180367	1
XP_019151054.1	721	4	TN	NW_017618464.1	chr5	+	6027104	6030419	25650	174350	1
XP_019151055.1	1047	7	TNL	NW_017618464.1	chr5	+	6043195	6057617	12776	187224	1
XP_019150985.1	1335	6	TNL	NW_017618464.1	chr5	+	6043270	6048130	-14347	185653	1
XP_019151056.1	3257	14	TN	NW_017618464.1	chr5	+	6064580	6098339	16450	183550	2
XP_019151350.1	397	4	TN	NW_017618464.1	chr5	-	6245379	6247184	147040	52960	30	cluster26
XP_019151351.1	397	5	TN	NW_017618464.1	chr5	-	6245379	6247184	-1805	198195	1
XP_019157500.1	353	3	TN	NW_017619008.1	chr5	-	369816	371652	-687765	-487765	477	cluster27
XP_019157499.1	551	2	TN	NW_017619008.1	chr5	-	369816	371652	-1836	198164	1
XP_019161423.1	697	9	NL	NW_017619233.1	chr5	-	2290215	2292871	197469	2531	859
XP_019161773.1	801	4	N	NW_017619233.1	chr5	+	3177294	3180151	884423	-684423	96	cluster28
XP_019161774.1	801	3	N	NW_017619233.1	chr5	+	3177294	3180151	-2857	197143	1
XP_019161775.1	801	3	N	NW_017619233.1	chr5	+	3177294	3180151	-2857	197143	1
XP_019161776.1	788	5	N	NW_017619233.1	chr5	+	3177294	3180151	-2857	197143	1
XP_019178872.1	533	3	CN	NW_017616947.1	chr6	+	1183596	1185333	360354	-160354	1088
XP_019178945.1	1241	5	TNL	NW_017616947.1	chr6	+	2196844	2208714	1011511	-811511	32	cluster29
XP_019178946.1	1237	5	TNL	NW_017616947.1	chr6	+	2196844	2208714	-11870	188130	1
XP_019178947.1	1026	5	TNL	NW_017616947.1	chr6	+	2196844	2207890	-11870	188130	1
XP_019178951.1	854	2	CNL	NW_017616947.1	chr6	+	2233014	2235986	25124	174876	1
XP_019178850.1	963	2	CNL	NW_017616947.1	chr6	-	2686291	2689326	450305	-250305	29	cluster30
XP_019178849.1	987	2	CNL	NW_017616947.1	chr6	-	2686291	2689326	-3035	196965	1
XP_019178935.1	726	2	CNL	NW_017616947.1	chr6	+	2891744	2893954	202418	-2418	7	cluster31
XP_019178937.1	702	3	CNL	NW_017616947.1	chr6	+	2891744	2893954	-2210	197790	1
XP_019178936.1	722	2	CNL	NW_017616947.1	chr6	+	2891744	2893954	-2210	197790	1
XP_019178931.1	877	2	CN	NW_017616947.1	chr6	-	2929111	2931816	35157	164843	3
XP_019178929.1	1054	3	CN	NW_017616947.1	chr6	-	2969498	2972944	37682	162318	3
XP_019178928.1	1078	3	CN	NW_017616947.1	chr6	-	2969498	2972944	-3446	196554	1
XP_019178927.1	1102	2	CN	NW_017616947.1	chr6	-	2969498	2972944	-3446	196554	1
XP_019178930.1	990	3	N	NW_017616947.1	chr6	-	2969498	2972608	-3446	196554	1
XP_019178922.1	670	5	NL	NW_017616947.1	chr6	-	3060689	3066976	88081	111919	1
XP_019189976.1	3018	18	TNL	NW_017617690.1	chr6	-	626522	665916	-2057705	-1857705	111	cluster32
XP_019189978.1	425	3	CN	NW_017617690.1	chr6	-	679261	683160	13345	186655	1
XP_019189979.1	736	3	CNL	NW_017617690.1	chr6	-	690198	692539	7038	192962	1
XP_019189984.1	975	2	CNL	NW_017617690.1	chr6	-	740235	743566	47696	152304	5
XP_019189986.1	612	3	CN	NW_017617690.1	chr6	-	770567	772837	27001	172999	2
XP_019190017.1	683	3	CNL	NW_017617690.1	chr6	-	849397	851933	76560	123440	1
XP_019190007.1	1036	1	CN	NW_017617690.1	chr6	-	1780910	1784020	928977	-728977	46	cluster33
XP_019190073.1	894	2	CN	NW_017617690.1	chr6	+	1810908	1813592	26888	173112	2
XP_019190641.1	948	3	CNL	NW_017617738.1	chr6	+	770129	773116	-1844691	-1644691	119
XP_019150613.1	901	3	CN	NW_017618421.1	chr6	+	2841403	2844828	2023461	-1823461	200	cluster34
XP_019150614.1	897	3	CN	NW_017618421.1	chr6	+	2841403	2844564	-3425	196575	1
XP_019150619.1	920	1	CNL	NW_017618421.1	chr6	-	2899559	2902321	54995	145005	3
XP_019168332.1	1221	5	TNL	NW_017619484.1	chr6	+	261185	274834	-970231	-770231	430
XP_019168421.1	1091	6	TN	NW_017619484.1	chr6	-	2717606	2723780	2442772	-2242772	129	cluster35
XP_019168420.1	1133	5	TN	NW_017619484.1	chr6	-	2717606	2723780	-6174	193826	1
XP_019174048.1	253	2	N	NW_017619744.1	chr6	+	288513	299283	-6951946	-6751946	18
XP_019164221.1	710	2	N	NW_017619273.1	chr7	+	518715	520994	-1385477	-1185477	33
XP_019163943.1	935	2	CN	NW_017619273.1	chr7	-	3344671	3347608	2823677	-2623677	237
XP_019164171.1	1678	5	N	NW_017619273.1	chr7	-	3677445	3683185	329837	-129837	22	cluster36
XP_019164173.1	1678	5	N	NW_017619273.1	chr7	-	3677445	3683185	-5740	194260	1
XP_019164174.1	1678	5	N	NW_017619273.1	chr7	-	3677445	3683185	-5740	194260	1
XP_019164175.1	1678	5	N	NW_017619273.1	chr7	-	3677445	3683185	-5740	194260	1
XP_019164176.1	1678	5	N	NW_017619273.1	chr7	-	3677445	3683185	-5740	194260	1
XP_019164177.1	1678	5	N	NW_017619273.1	chr7	-	3677445	3683185	-5740	194260	1
XP_019164178.1	1678	5	N	NW_017619273.1	chr7	-	3677445	3683185	-5740	194260	1
XP_019163528.1	884	1	CN	NW_017619273.1	chr7	+	4956077	4958731	1272892	-1072892	141
XP_019163565.1	400	1	CN	NW_017619273.1	chr7	+	6979372	6980574	2020641	-1820641	247	cluster37
XP_019163625.1	872	4	CN	NW_017619273.1	chr7	+	6988772	6991390	8198	191802	2
XP_019163632.1	489	2	CN	NW_017619273.1	chr7	+	6994456	7002012	3066	196934	1
XP_019163637.1	256	3	N	NW_017619273.1	chr7	+	6995300	6996149	-6712	193288	1
XP_019163633.1	437	3	CN	NW_017619273.1	chr7	+	7032204	7033638	36055	163945	3
XP_019163566.1	848	2	CN	NW_017619273.1	chr7	+	7044763	7047309	11125	188875	2
XP_019164729.1	784	6	N	NW_017619349.1	chr7	-	811133	868715	146039	53961	89	cluster38
XP_019164736.1	271	1	N	NW_017619349.1	chr7	-	812912	813727	-55803	144197	1
XP_019164733.1	392	2	N	NW_017619349.1	chr7	-	857509	858687	43782	156218	2
XP_019164549.1	913	2	CN	NW_017619349.1	chr7	+	2518348	2521210	1659661	-1459661	206	cluster39
XP_019164548.1	913	2	CN	NW_017619349.1	chr7	+	2518348	2521210	-2862	197138	1
XP_019164551.1	705	3	CN	NW_017619349.1	chr7	+	2518348	2521128	-2862	197138	1
XP_019164550.1	909	2	CN	NW_017619349.1	chr7	+	2518348	2521128	-2780	197220	1
XP_019164857.1	1853	5	CNL	NW_017619349.1	chr7	+	2815018	2820957	293890	-93890	27	cluster40
XP_019164858.1	1850	4	CNL	NW_017619349.1	chr7	+	2815018	2820957	-5939	194061	1
XP_019164861.1	880	3	CN	NW_017619349.1	chr7	-	2823949	2828097	2992	197008	1
XP_019164862.1	880	3	CN	NW_017619349.1	chr7	-	2823949	2828097	-4148	195852	1
XP_019164859.1	884	4	CN	NW_017619349.1	chr7	+	2829398	2833389	1301	198699	1
XP_019164860.1	884	5	CN	NW_017619349.1	chr7	+	2829398	2833389	-3991	196009	1
XP_019164823.1	886	3	CN	NW_017619349.1	chr7	+	2837350	2840947	3961	196039	1
XP_019164824.1	886	3	CN	NW_017619349.1	chr7	+	2837350	2840947	-3597	196403	1
XP_019164822.1	1066	7	N	NW_017619349.1	chr7	+	2847311	2857269	6364	193636	1
XP_019164821.1	1660	6	CN	NW_017619349.1	chr7	-	2888308	2899452	31039	168961	4
XP_019164820.1	1677	6	CN	NW_017619349.1	chr7	-	2888308	2899452	-11144	188856	1
XP_019165085.1	1015	5	CN	NW_017619349.1	chr7	-	2925838	2930760	26386	173614	4
XP_019164696.1	878	3	CN	NW_017619349.1	chr7	-	3158490	3162368	227730	-27730	27	cluster41
XP_019164695.1	1035	4	CN	NW_017619349.1	chr7	-	3179663	3185209	17295	182705	2
XP_019164693.1	1844	6	CNL	NW_017619349.1	chr7	+	3202712	3215497	17503	182497	1
XP_019164698.1	307	3	CN	NW_017619349.1	chr7	-	3217443	3220822	1946	198054	1
XP_019164920.1	431	2	CN	NW_017619349.1	chr7	-	3456831	3461023	236009	-36009	30
XP_019171304.1	890	2	CN	NW_017619537.1	chr7	+	253019	255691	-343008	-143008	76	cluster42
XP_019171305.1	890	3	CN	NW_017619537.1	chr7	+	253019	255691	-2672	197328	1
XP_019171303.1	901	2	N	NW_017619537.1	chr7	-	260176	263011	4485	195515	2
XP_019171302.1	902	2	N	NW_017619537.1	chr7	-	260176	263011	-2835	197165	1
XP_019171307.1	858	6	N	NW_017619537.1	chr7	-	265135	272049	2124	197876	1
XP_019171306.1	862	5	N	NW_017619537.1	chr7	-	269358	272049	-2691	197309	1
XP_019176535.1	1184	5	TNL	NW_017616810.1	chr8	+	736840	741265	656689	-456689	144	cluster43
XP_019176536.1	956	6	NL	NW_017616810.1	chr8	+	738106	741265	-3159	196841	1
XP_019188217.1	915	2	CN	NW_017617502.1	chr8	-	338530	341322	-12697312	-12497312	144	cluster44
XP_019188216.1	915	2	CN	NW_017617502.1	chr8	-	338530	341322	-2792	197208	1
XP_019188218.1	914	2	CN	NW_017617502.1	chr8	-	338530	341322	-2792	197208	1
XP_019188313.1	562	4	TN	NW_017617502.1	chr8	-	1866188	1871954	1524866	-1324866	188
XP_019188466.1	966	2	CN	NW_017617502.1	chr8	+	2719104	2722086	847150	-647150	98	cluster45
XP_019188467.1	954	2	CN	NW_017617502.1	chr8	+	2719104	2722046	-2982	197018	1
XP_019188333.1	445	3	N	NW_017617502.1	chr8	-	3341573	3343058	619527	-419527	56
XP_019194878.1	262	1	N	NW_017617902.1	chr8	+	492338	493126	-4391243	-4191243	1080
XP_019149845.1	922	3	N	NW_017618364.1	chr8	+	227176	230033	202694	-2694	584	cluster46
XP_019149846.1	956	8	N	NW_017618364.1	chr8	+	296770	304644	66737	133263	2
XP_019149847.1	496	1	CN	NW_017618364.1	chr8	+	317774	319264	13130	186870	1
XP_019149938.1	958	5	N	NW_017618364.1	chr8	+	327478	330483	8214	191786	2
XP_019149849.1	387	1	N	NW_017618364.1	chr8	+	333486	334649	3003	196997	1
XP_019149939.1	957	4	N	NW_017618364.1	chr8	+	388500	391494	53851	146149	3
XP_019149940.1	957	4	N	NW_017618364.1	chr8	+	388500	391494	-2994	197006	1
XP_019149941.1	888	3	N	NW_017618364.1	chr8	+	388606	391494	-2888	197112	1
XP_019149852.1	959	2	N	NW_017618364.1	chr8	+	405475	408470	13981	186019	3
XP_019150021.1	881	3	CN	NW_017618364.1	chr8	+	1345803	1348576	937333	-737333	53
XP_019149907.1	695	5	TN	NW_017618364.1	chr8	-	1783471	1787249	434895	-234895	45	cluster47
XP_019149908.1	695	6	TN	NW_017618364.1	chr8	-	1783471	1787249	-3778	196222	1
XP_019149902.1	1224	7	TN	NW_017618364.1	chr8	-	1854142	1983447	66893	133107	2
XP_019149901.1	1229	7	TN	NW_017618364.1	chr8	-	1862184	1983447	-121263	78737	1
XP_019149900.1	1241	5	TN	NW_017618364.1	chr8	-	1882463	1919160	-100984	99016	3
XP_019149899.1	1244	5	TN	NW_017618364.1	chr8	-	1882463	1887039	-36697	163303	1
XP_019149903.1	1042	5	TN	NW_017618364.1	chr8	-	1883189	1983447	-3850	196150	1
XP_019149913.1	410	2	TN	NW_017618364.1	chr8	-	2013995	2016849	30548	169452	2
XP_019149898.1	1210	5	TNL	NW_017618364.1	chr8	-	2086425	2165453	69576	130424	5
XP_019149905.1	1247	6	TN	NW_017618364.1	chr8	-	2131367	2136530	-34086	165914	1
XP_019149906.1	1228	6	TNL	NW_017618364.1	chr8	-	2191051	2203671	54521	145479	1
XP_019149886.1	1207	5	TN	NW_017618364.1	chr8	-	2217330	2223472	13659	186341	2
XP_019149909.1	545	2	TN	NW_017618364.1	chr8	-	2255123	2258042	31651	168349	4
XP_019149887.1	1078	5	TNL	NW_017618364.1	chr8	-	2266198	2270396	8156	191844	1
XP_019149976.1	140	2	N	NW_017618364.1	chr8	+	2555691	2556461	285295	-85295	29	cluster48
XP_019149894.1	938	7	TN	NW_017618364.1	chr8	+	2568878	2695250	12417	187583	1
XP_019149974.1	247	3	TN	NW_017618364.1	chr8	+	2633337	2642792	-61913	138087	8	cluster49
XP_019149966.1	717	9	TN	NW_017618364.1	chr8	+	2645329	2650213	2537	197463	2
XP_019149928.1	1425	8	TN	NW_017618364.1	chr8	+	2815055	2831657	164842	35158	6
XP_019149929.1	374	2	TN	NW_017618364.1	chr8	+	2842089	2845674	10432	189568	2
XP_019149930.1	536	2	TN	NW_017618364.1	chr8	+	2849489	2869126	3815	196185	1
XP_019149935.1	1238	9	TN	NW_017618364.1	chr8	+	2943728	2949537	74602	125398	6
XP_019149936.1	1137	5	TN	NW_017618364.1	chr8	+	2958168	2962326	8631	191369	1
XP_019150381.1	540	2	CN	NW_017618406.1	chr8	-	815372	817942	689779	-489779	311
XP_019155490.1	1178	5	TNL	NW_017618831.1	chr8	+	974841	979112	221160	-21160	302	cluster50
XP_019155491.1	1178	5	TNL	NW_017618831.1	chr8	+	974841	979112	-4271	195729	1
XP_019155417.1	2101	22	TN	NW_017618831.1	chr8	-	991442	1023695	12330	187670	8
XP_019155420.1	532	7	TN	NW_017618831.1	chr8	-	1099022	1102615	75327	124673	1
XP_019155418.1	1534	16	TNL	NW_017618831.1	chr8	-	1117441	1164437	14826	185174	1
XP_019155419.1	1483	15	TNL	NW_017618831.1	chr8	-	1151201	1164437	-13236	186764	2
XP_019155381.1	4091	33	TNL	NW_017618831.1	chr8	+	1281683	1412787	117246	82754	22
XP_019159743.1	814	8	TN	NW_017619133.1	chr8	+	664207	667791	-3038791	-2838791	43
XP_019159713.1	539	4	N	NW_017619133.1	chr8	-	2706976	2708879	2039185	-1839185	126
XP_019160265.1	887	3	CN	NW_017619187.1	chr8	+	1127819	1131965	836735	-636735	124	cluster51
XP_019160266.1	887	3	CN	NW_017619187.1	chr8	+	1127819	1131965	-4146	195854	1
XP_019160267.1	876	2	CN	NW_017619187.1	chr8	-	1133311	1139146	1346	198654	1
XP_019160084.1	870	2	CN	NW_017619187.1	chr8	+	1150377	1153453	11231	188769	1
XP_019160083.1	886	3	CN	NW_017619187.1	chr8	+	1150377	1153123	-3076	196924	1
XP_019160337.1	868	3	CNL	NW_017619187.1	chr8	-	1174956	1180612	21833	178167	4
XP_019160338.1	868	3	CNL	NW_017619187.1	chr8	-	1174956	1180612	-5656	194344	1
XP_019160189.1	867	3	CNL	NW_017619187.1	chr8	+	1202421	1205662	21809	178191	1
XP_019160187.1	875	3	CN	NW_017619187.1	chr8	-	1213077	1221308	7415	192585	1
XP_019160252.1	948	6	NL	NW_017619187.1	chr8	+	2054065	2057200	832757	-632757	89	cluster52
XP_019160253.1	948	5	NL	NW_017619187.1	chr8	+	2054065	2057200	-3135	196865	1
XP_019160254.1	943	6	NL	NW_017619187.1	chr8	+	2054065	2057196	-3135	196865	1
XP_019160255.1	943	5	NL	NW_017619187.1	chr8	+	2054065	2057196	-3131	196869	1
XP_019160256.1	943	6	NL	NW_017619187.1	chr8	+	2054065	2057196	-3131	196869	1
XP_019160121.1	1244	5	TNL	NW_017619187.1	chr8	-	2067196	2072465	10000	190000	3
XP_019160222.1	2265	19	NL	NW_017619187.1	chr8	-	2609075	2622849	536610	-336610	51
XP_019167597.1	1251	15	TNL	NW_017619444.1	chr8	-	1475594	1500726	-549284	-349284	531
XP_019170503.1	296	3	TN	NW_017619515.1	chr8	+	17561	29115	-2706219	-2506219	1839	cluster53
XP_019170881.1	1288	5	TNL	NW_017619515.1	chr8	-	155652	162567	126537	73463	5
XP_019170718.1	856	2	CN	NW_017619515.1	chr8	+	1525197	1527906	1362630	-1162630	140	cluster54
XP_019170715.1	884	2	CN	NW_017619515.1	chr8	+	1538868	1541939	10962	189038	2
XP_019170714.1	884	3	CN	NW_017619515.1	chr8	+	1566812	1569955	24873	175127	2
XP_019170549.1	831	3	CN	NW_017619515.1	chr8	+	1601014	1606013	31059	168941	1
XP_019170719.1	832	8	N	NW_017619515.1	chr8	+	1625814	1628710	19801	180199	1
XP_019170716.1	869	3	CN	NW_017619515.1	chr8	+	1708622	1711367	79912	120088	1
XP_019170551.1	819	3	CN	NW_017619515.1	chr8	+	1768901	1771679	57534	142466	1
XP_019170717.1	860	3	CN	NW_017619515.1	chr8	+	1774398	1777112	2719	197281	1
XP_019170724.1	833	5	CN	NW_017619515.1	chr8	+	1784416	1788999	7304	192696	1
XP_019170553.1	529	5	CN	NW_017619515.1	chr8	-	1832754	1843914	43755	156245	2
XP_019170839.1	807	5	CN	NW_017619515.1	chr8	+	1860610	1864563	16696	183304	1
XP_019170555.1	344	1	N	NW_017619515.1	chr8	+	1901814	1902848	37251	162749	3
XP_019170829.1	870	3	CN	NW_017619515.1	chr8	+	1920008	1922894	17160	182840	2
XP_019170835.1	856	3	CN	NW_017619515.1	chr8	+	1939595	1942306	16701	183299	1
XP_019170828.1	885	5	CN	NW_017619515.1	chr8	-	1957672	1960635	15366	184634	1
XP_019170831.1	867	3	CN	NW_017619515.1	chr8	+	1982728	1985484	22093	177907	1
XP_019170832.1	867	3	CN	NW_017619515.1	chr8	+	1982728	1985484	-2756	197244	1
XP_019170833.1	857	4	CN	NW_017619515.1	chr8	+	1982728	1985484	-2756	197244	1
XP_019170834.1	830	4	CN	NW_017619515.1	chr8	+	1982728	1985308	-2756	197244	1
XP_019170557.1	873	2	CN	NW_017619515.1	chr8	-	2023396	2026175	38088	161912	1
XP_019170838.1	807	5	CN	NW_017619515.1	chr8	+	2032561	2035400	6386	193614	1
XP_019177084.1	852	3	CN	NW_017616571.1	chr8	-	1851617	1854381	1077340	-877340	-50148
XP_019154253.1	617	6	CN	NW_017618708.1	chr9	+	267394	325642	-3202820	-3002820	26	cluster55
XP_019154254.1	720	2	CN	NW_017618708.1	chr9	+	359091	366264	33449	166551	3
XP_019154256.1	311	1	N	NW_017618708.1	chr9	-	413259	414194	46995	153005	2
XP_019154264.1	371	1	N	NW_017618708.1	chr9	+	882827	883942	468633	-268633	7	cluster56
XP_019154289.1	940	5	CN	NW_017618708.1	chr9	+	931101	945260	47159	152841	1
XP_019154269.1	565	6	CN	NW_017618708.1	chr9	+	1227343	1230893	282083	-82083	11	cluster57
XP_019154298.1	334	2	N	NW_017618708.1	chr9	+	1235295	1236338	4402	195598	1
XP_019154270.1	386	4	CN	NW_017618708.1	chr9	+	1269812	1271822	33474	166526	1
XP_019154271.1	1027	7	N	NW_017618708.1	chr9	+	1311228	1319994	39406	160594	1
XP_019154288.1	1286	4	CN	NW_017618708.1	chr9	+	1339415	1457745	19421	180579	1
XP_019154297.1	707	4	N	NW_017618708.1	chr9	+	1340834	1343873	-116911	83089	1
XP_019154278.1	228	1	N	NW_017618708.1	chr9	-	2068701	2069387	724828	-524828	13	cluster58
XP_019154474.1	940	4	CN	NW_017618708.1	chr9	-	2102338	2170114	32951	167049	2
XP_019154476.1	929	3	CN	NW_017618708.1	chr9	-	2165284	2170114	-4830	195170	1
XP_019154473.1	958	3	CN	NW_017618708.1	chr9	-	2166993	2170114	-3121	196879	1
XP_019154389.1	585	2	N	NW_017618708.1	chr9	-	2247064	2271048	76950	123050	2
XP_019154383.1	691	4	N	NW_017618708.1	chr9	-	2268973	2271048	-2075	197925	1
XP_019154385.1	691	3	N	NW_017618708.1	chr9	-	2268973	2271048	-2075	197925	1
XP_019154386.1	691	3	N	NW_017618708.1	chr9	-	2268973	2271048	-2075	197925	1
XP_019154387.1	691	3	N	NW_017618708.1	chr9	-	2268973	2271048	-2075	197925	1
XP_019154388.1	691	4	N	NW_017618708.1	chr9	-	2268973	2271048	-2075	197925	1
XP_019154379.1	895	2	N	NW_017618708.1	chr9	-	2333976	2336838	62928	137072	3
XP_019154378.1	949	7	N	NW_017618708.1	chr9	-	2333984	2456919	-2854	197146	1
XP_019154381.1	653	3	N	NW_017618708.1	chr9	+	2466023	2469131	9104	190896	2
XP_019154380.1	696	2	N	NW_017618708.1	chr9	+	2466023	2469057	-3108	196892	1
XP_019154382.1	618	2	N	NW_017618708.1	chr9	+	2466023	2468615	-3034	196966	1
XP_019154314.1	986	2	CN	NW_017618708.1	chr9	-	3162793	3165908	694178	-494178	33
XP_019154439.1	358	2	CN	NW_017618708.1	chr9	-	3379477	3382385	213569	-13569	16	cluster59
XP_019154437.1	683	2	CNL	NW_017618708.1	chr9	-	3380334	3382385	-2051	197949	1
XP_019154438.1	667	3	CNL	NW_017618708.1	chr9	-	3380334	3382337	-2051	197949	1
XP_019154432.1	895	3	CN	NW_017618708.1	chr9	-	3423837	3426727	41500	158500	2
XP_019154431.1	895	3	CN	NW_017618708.1	chr9	-	3423837	3426727	-2890	197110	1
XP_019154433.1	895	4	CN	NW_017618708.1	chr9	-	3423837	3426727	-2890	197110	1
XP_019154434.1	895	3	CN	NW_017618708.1	chr9	-	3423837	3426727	-2890	197110	1
XP_019154435.1	895	4	CN	NW_017618708.1	chr9	-	3423837	3426727	-2890	197110	1
XP_019154321.1	866	1	CN	NW_017618708.1	chr9	-	3444267	3446867	17540	182460	1
XP_019158859.1	344	5	N	NW_017619132.1	chr9	+	3686658	3702998	1969032	-1769032	1279
XP_019163175.1	214	1	N	NW_017619261.1	chr9	+	609734	610378	-4477993	-4277993	177
XP_019163180.1	444	2	CN	NW_017619261.1	chr9	+	883692	885059	273314	-73314	6
XP_019163167.1	278	2	N	NW_017619261.1	chr9	+	1439584	1457590	554525	-354525	21	cluster60
XP_019163189.1	891	2	CN	NW_017619261.1	chr9	-	1484413	1487179	26823	173177	2
XP_019163190.1	770	6	CN	NW_017619261.1	chr9	+	1508805	1511591	21626	178374	1
XP_019163194.1	277	2	N	NW_017619261.1	chr9	+	1903253	1904192	391662	-191662	24
XP_019164457.1	340	3	CN	NW_017619296.1	chr9	+	90450	91827	-550913	-350913	110	cluster61
XP_019164458.1	764	3	CN	NW_017619296.1	chr9	+	112605	115555	20778	179222	2
XP_019164460.1	897	4	CN	NW_017619296.1	chr9	+	161567	164531	46012	153988	1
XP_019164465.1	742	5	CN	NW_017619296.1	chr9	+	251550	255588	87019	112981	5
XP_019164472.1	858	4	CN	NW_017619296.1	chr9	+	354513	357454	98925	101075	6
XP_019164473.1	908	1	CN	NW_017619296.1	chr9	+	399627	402353	42173	157827	1
XP_019164477.1	905	3	CN	NW_017619296.1	chr9	+	486075	488986	83722	116278	3
XP_019164482.1	559	3	CN	NW_017619296.1	chr9	+	594982	596782	105996	94004	5
XP_019164492.1	749	3	N	NW_017619296.1	chr9	+	662730	705770	65948	134052	3
XP_019164493.1	748	2	N	NW_017619296.1	chr9	+	662730	705770	-43040	156960	1
XP_019164494.1	727	4	N	NW_017619296.1	chr9	+	662730	694621	-43040	156960	1
XP_019164495.1	727	5	N	NW_017619296.1	chr9	+	662730	665094	-31891	168109	1
XP_019164496.1	727	4	N	NW_017619296.1	chr9	+	662730	665094	-2364	197636	1
XP_019164497.1	727	3	N	NW_017619296.1	chr9	+	662730	665094	-2364	197636	1
XP_019166890.1	1169	4	TNL	NW_017619385.1	chr9	+	551846	565362	189024	10976	47
XP_019166934.1	1044	3	CNL	NW_017619385.1	chr9	+	2021531	2024878	1456169	-1256169	81
XP_019175459.1	428	3	CN	NW_017619766.1	chr9	-	91503	92834	-1413906	-1213906	929	cluster62
XP_019175457.1	443	2	CN	NW_017619766.1	chr9	-	91503	92834	-1331	198669	1
XP_019175458.1	443	3	CN	NW_017619766.1	chr9	-	91503	92834	-1331	198669	1
XP_019177597.1	734	2	CN	NW_017616864.1	chr10	-	58462	60666	-208702	-8702	6	cluster63
XP_019177613.1	1022	4	N	NW_017616864.1	chr10	-	104295	121031	43629	156371	7
XP_019177614.1	1022	3	N	NW_017616864.1	chr10	-	104295	121031	-16736	183264	1
XP_019177615.1	950	3	N	NW_017616864.1	chr10	-	118069	121031	-2962	197038	1
XP_019177634.1	825	3	N	NW_017616864.1	chr10	+	172294	174871	51263	148737	9	cluster64
XP_019177635.1	825	4	N	NW_017616864.1	chr10	+	172294	174871	-2577	197423	1
XP_019177636.1	825	4	N	NW_017616864.1	chr10	+	172294	174871	-2577	197423	1
XP_019177637.1	825	4	N	NW_017616864.1	chr10	+	172294	174871	-2577	197423	1
XP_019177638.1	825	4	N	NW_017616864.1	chr10	+	172294	174871	-2577	197423	1
XP_019177633.1	928	2	CN	NW_017616864.1	chr10	+	184651	187537	9780	190220	3
XP_019177629.1	1012	3	CN	NW_017616864.1	chr10	+	229810	232948	42273	157727	2
XP_019177631.1	1012	3	CN	NW_017616864.1	chr10	+	229810	232948	-3138	196862	1
XP_019177632.1	1012	3	CN	NW_017616864.1	chr10	+	229810	232948	-3138	196862	1
XP_019177627.1	1030	9	CN	NW_017616864.1	chr10	+	235184	301675	2236	197764	1
XP_019177647.1	379	2	N	NW_017616864.1	chr10	+	277218	278357	-24457	175543	2
XP_019177628.1	1000	7	CN	NW_017616864.1	chr10	+	283349	301675	4992	195008	1
XP_019177601.1	520	2	N	NW_017616864.1	chr10	+	451293	453049	149618	50382	2
XP_019177605.1	377	2	N	NW_017616864.1	chr10	+	504773	505970	51724	148276	4
XP_019177606.1	279	2	N	NW_017616864.1	chr10	+	638075	643742	132105	67895	4
XP_019177640.1	661	2	N	NW_017616864.1	chr10	+	638824	640938	-4918	195082	1
XP_019177641.1	661	3	N	NW_017616864.1	chr10	+	638824	640938	-2114	197886	1
XP_019177608.1	961	2	CN	NW_017616864.1	chr10	+	800509	803507	159571	40429	3
XP_019177609.1	866	4	CN	NW_017616864.1	chr10	+	820522	823242	17015	182985	1
XP_019181659.1	671	3	N	NW_017617181.1	chr10	+	38233	40248	-2373555	-2173555	96	cluster65
XP_019181660.1	365	4	N	NW_017617181.1	chr10	+	38233	40028	-2015	197985	1
XP_019184923.1	1030	6	TNL	NW_017617408.1	chr10	+	3389794	3395907	2902755	-2702755	310	cluster66
XP_019184856.1	380	2	N	NW_017617408.1	chr10	+	3431648	3434272	35741	164259	1
XP_019186114.1	931	1	CN	NW_017617471.1	chr10	+	118561	121356	-678838	-478838	895
XP_019186209.1	1136	5	NL	NW_017617471.1	chr10	+	3569015	3572511	3447659	-3247659	594	cluster67
XP_019186210.1	1136	4	NL	NW_017617471.1	chr10	+	3569015	3572511	-3496	196504	1
XP_019187218.1	2351	9	CN	NW_017617471.1	chr10	+	9296692	9340480	5724181	-5524181	786	cluster68
XP_019186671.1	1009	6	CN	NW_017617471.1	chr10	-	9385238	9400186	44758	155242	3
XP_019186667.1	2531	17	CN	NW_017617471.1	chr10	-	9403573	9692672	3387	196613	1
XP_019186674.1	306	3	N	NW_017617471.1	chr10	-	9408591	9416830	-284081	-84081	1
XP_019186672.1	946	5	CN	NW_017617471.1	chr10	-	9484600	9507233	67770	132230	2
XP_019186537.1	1886	7	CNL	NW_017617471.1	chr10	-	9725623	9750327	218390	-18390	4	cluster69
XP_019186668.1	2217	15	CN	NW_017617471.1	chr10	-	9791529	9833617	41202	158798	4
XP_019186670.1	2052	9	CN	NW_017617471.1	chr10	-	9793046	9833617	-40571	159429	1
XP_019186559.1	432	2	CN	NW_017617471.1	chr10	+	11284320	11292927	1450703	-1250703	164	cluster70
XP_019187593.1	1536	6	N	NW_017617471.1	chr10	+	11293051	11308556	124	199876	1
XP_019187171.1	951	3	TN	NW_017617471.1	chr10	-	11430692	11446077	122136	77864	7
XP_019187760.1	1219	5	TNL	NW_017617471.1	chr10	+	13030090	13035842	1584013	-1384013	147
XP_019191119.1	601	3	TN	NW_017617762.1	chr10	+	1276167	1278952	1264837	-1064837	390	cluster71
XP_019191120.1	597	3	TN	NW_017617762.1	chr10	+	1276167	1278952	-2785	197215	1
XP_019191156.1	1123	5	TN	NW_017617762.1	chr10	-	1304953	1309415	26001	173999	1
XP_019157667.1	884	5	N	NW_017619044.1	chr10	+	34156	37360	-337496	-137496	194	cluster72
XP_019157649.1	923	4	N	NW_017619044.1	chr10	+	37380	40304	20	199980	1
XP_019157668.1	878	4	CN	NW_017619044.1	chr10	+	112970	115871	72666	127334	1
XP_019157669.1	985	8	CN	NW_017619044.1	chr10	-	370016	390068	254145	-54145	24	cluster73
XP_019157671.1	505	3	CN	NW_017619044.1	chr10	-	371596	390068	-18472	181528	1
XP_019157670.1	777	3	CN	NW_017619044.1	chr10	-	386150	390068	-3918	196082	1
XP_019157655.1	784	3	N	NW_017619044.1	chr10	-	426966	429417	36898	163102	4
XP_019157657.1	340	2	N	NW_017619044.1	chr10	-	438618	439687	9201	190799	4
XP_019157660.1	727	2	N	NW_017619044.1	chr10	-	492946	495226	53259	146741	3
XP_019157639.1	744	6	N	NW_017619044.1	chr10	-	585614	602156	90388	109612	3
XP_019157640.1	491	3	CN	NW_017619044.1	chr10	+	622745	629710	20589	179411	1
XP_019157641.1	491	3	CN	NW_017619044.1	chr10	+	622745	629710	-6965	193035	1
XP_019173826.1	616	2	CN	NW_017619742.1	chr10	+	2349701	2351640	-600646	-400646	919
XP_019173960.1	1040	4	CN	NW_017619742.1	chr10	-	2996918	3002648	645278	-445278	28	cluster74
XP_019173961.1	904	5	N	NW_017619742.1	chr10	-	2996918	3002240	-5730	194270	1
XP_019173959.1	1020	5	CNL	NW_017619742.1	chr10	-	3022773	3026615	20533	179467	1
XP_019173958.1	1041	4	CN	NW_017619742.1	chr10	-	3022773	3026615	-3842	196158	1
XP_019173899.1	158	3	N	NW_017619742.1	chr10	+	6655636	6656484	3629021	-3429021	133
XP_019173741.1	1123	2	CNL	NW_017619742.1	chr10	+	7237088	7240459	580604	-380604	23	cluster75
XP_019173742.1	1123	2	CNL	NW_017619742.1	chr10	+	7237088	7240459	-3371	196629	1
XP_019175646.1	275	2	N	NW_017619812.1	chr10	+	647291	648176	554457	-354457	150	cluster76
XP_019175619.1	302	3	N	NW_017619812.1	chr10	+	648176	649084	0	200000	1
XP_019175716.1	879	5	CN	NW_017619812.1	chr10	+	817145	906652	168061	31939	3
XP_019175719.1	869	6	CN	NW_017619812.1	chr10	+	817145	906652	-89507	110493	1
XP_019175717.1	879	6	CN	NW_017619812.1	chr10	+	817145	862741	-89507	110493	1
XP_019175718.1	879	5	CN	NW_017619812.1	chr10	+	817145	862741	-45596	154404	1
XP_019175651.1	538	3	CN	NW_017619812.1	chr10	-	965561	967424	102820	97180	6
XP_019175623.1	872	2	CN	NW_017619812.1	chr10	+	1131358	1134157	163934	36066	3
XP_019175654.1	235	2	CN	NW_017619812.1	chr10	+	1161076	1161783	26919	173081	1
XP_019175693.1	620	3	N	NW_017619812.1	chr10	+	1161901	1163910	118	199882	1
XP_019175655.1	398	2	N	NW_017619812.1	chr10	-	1185786	1187042	21876	178124	2
XP_019175692.1	337	5	CN	NW_017619812.1	chr10	-	1234833	1302472	47791	152209	3
XP_019175695.1	472	5	N	NW_017619812.1	chr10	+	1266602	1287225	-35870	164130	1
XP_019175694.1	535	2	NL	NW_017619812.1	chr10	+	1266602	1268209	-20623	179377	1
XP_019175690.1	658	5	CN	NW_017619812.1	chr10	-	1300381	1302472	32172	167828	2
XP_019175689.1	668	4	CN	NW_017619812.1	chr10	-	1300381	1302472	-2091	197909	1
XP_019177179.1	886	2	N	NW_017616846.1	chr11	-	776011	778831	-2719481	-2519481	144
XP_019181843.1	922	4	CN	NW_017617189.1	chr11	+	2793467	2798882	2753439	-2553439	192	cluster77
XP_019181844.1	922	4	CN	NW_017617189.1	chr11	+	2793467	2798882	-5415	194585	1
XP_019181845.1	919	4	N	NW_017617189.1	chr11	+	2820721	2825061	21839	178161	2
XP_019181846.1	919	4	N	NW_017617189.1	chr11	+	2820721	2825061	-4340	195660	1
XP_019181847.1	919	4	N	NW_017617189.1	chr11	+	2820721	2825061	-4340	195660	1
XP_019181848.1	919	4	N	NW_017617189.1	chr11	+	2820721	2825061	-4340	195660	1
XP_019181849.1	919	4	N	NW_017617189.1	chr11	+	2820721	2825061	-4340	195660	1
XP_019181850.1	919	4	N	NW_017617189.1	chr11	+	2820721	2825061	-4340	195660	1
XP_019181851.1	919	4	N	NW_017617189.1	chr11	+	2820721	2825061	-4340	195660	1
XP_019181853.1	919	4	N	NW_017617189.1	chr11	+	2820721	2825061	-4340	195660	1
XP_019190264.1	1173	5	TN	NW_017617714.1	chr11	-	1158047	1162357	-655545	-455545	202
XP_019190331.1	168	1	N	NW_017617714.1	chr11	+	2614314	2614820	1451957	-1251957	101
XP_019158203.1	393	1	N	NW_017619090.1	chr11	+	1712329	1713510	-2368980	-2168980	126	cluster78
XP_019158274.1	301	2	N	NW_017619090.1	chr11	+	1716721	1717626	3211	196789	2
XP_019158275.1	301	2	N	NW_017619090.1	chr11	+	1716721	1717626	-905	199095	1
XP_019158276.1	288	2	N	NW_017619090.1	chr11	+	1716760	1717626	-866	199134	1
XP_019175776.1	695	8	CN	NW_017619822.1	chr11	-	899237	902089	-403235	-203235	118
XP_019191736.1	540	3	CN	NW_017616616.1	chr12	-	808252	812182	-1691572	-1491572	257	cluster79
XP_019185759.1	877	7	CN	NW_017616616.1	chr12	-	815251	876579	3069	196931	1
XP_019185751.1	883	6	CN	NW_017616616.1	chr12	-	815251	876579	-61328	138672	1
XP_019185739.1	925	6	CN	NW_017616616.1	chr12	-	877742	903825	1163	198837	1
XP_019186788.1	954	3	CNL	NW_017616616.1	chr12	-	1569688	1572552	665863	-465863	109	cluster80
XP_019186797.1	954	3	CNL	NW_017616616.1	chr12	-	1569688	1572552	-2864	197136	1
XP_019186805.1	954	2	CNL	NW_017616616.1	chr12	-	1569688	1572552	-2864	197136	1
XP_019186777.1	965	3	CNL	NW_017616616.1	chr12	-	1576403	1590137	3851	196149	1
XP_019189336.1	799	4	TN	NW_017616616.1	chr12	+	3580619	3585539	1990482	-1790482	334	cluster81
XP_019189344.1	665	5	TN	NW_017616616.1	chr12	+	3580619	3585052	-4920	195080	1
XP_019189333.1	1066	11	TN	NW_017616616.1	chr12	+	3590464	3607066	5412	194588	1
XP_019189320.1	980	5	TNL	NW_017616616.1	chr12	+	3611372	3648780	4306	195694	4
XP_019189313.1	1211	6	TN	NW_017616616.1	chr12	+	3611372	3616772	-37408	162592	1
XP_019189327.1	966	5	TNL	NW_017616616.1	chr12	+	3641188	3648780	24416	175584	2
XP_019189898.1	1087	4	CN	NW_017616616.1	chr12	-	4023198	4128659	374418	-174418	84	cluster82
XP_019189977.1	680	5	N	NW_017616616.1	chr12	-	4023198	4041101	-105461	94539	1
XP_019189965.1	966	4	CN	NW_017616616.1	chr12	-	4026003	4128659	-15098	184902	1
XP_019189907.1	1015	5	CN	NW_017616616.1	chr12	-	4026003	4119766	-102656	97344	1
XP_019190216.1	131	3	N	NW_017616616.1	chr12	-	4048899	4049618	-70867	129133	3
XP_019189919.1	1004	5	CN	NW_017616616.1	chr12	-	4050371	4119766	753	199247	1
XP_019189913.1	1004	5	CN	NW_017616616.1	chr12	-	4054005	4119766	-65761	134239	1
XP_019189948.1	966	5	CN	NW_017616616.1	chr12	-	4091893	4128659	-27873	172127	2
XP_019189927.1	972	7	CN	NW_017616616.1	chr12	-	4091893	4128659	-36766	163234	1
XP_019189933.1	966	4	CN	NW_017616616.1	chr12	-	4116644	4128659	-12015	187985	1
XP_019189940.1	966	4	CN	NW_017616616.1	chr12	-	4116644	4128659	-12015	187985	1
XP_019189952.1	966	4	CN	NW_017616616.1	chr12	-	4116644	4128659	-12015	187985	1
XP_019189958.1	966	4	CN	NW_017616616.1	chr12	-	4116644	4128659	-12015	187985	1
XP_019189972.1	949	3	CN	NW_017616616.1	chr12	-	4116708	4128659	-11951	188049	1
XP_019190642.1	512	6	N	NW_017616616.1	chr12	+	4400025	4402989	271366	-71366	78	cluster83
XP_019190644.1	511	6	N	NW_017616616.1	chr12	+	4400025	4402989	-2964	197036	1
XP_019160940.1	537	2	CN	NW_017616726.1	chr12	-	1777451	1784608	-669086	-469086	195
XP_019179958.1	504	4	N	NW_017617112.1	chr12	+	1804272	1843781	809772	-609772	302	cluster84
XP_019179957.1	512	6	N	NW_017617112.1	chr12	+	1804272	1830652	-39509	160491	1
XP_019179959.1	500	3	N	NW_017617112.1	chr12	+	1804272	1806058	-26380	173620	1
XP_019179960.1	308	2	N	NW_017617112.1	chr12	+	1877618	1878693	71560	128440	2
XP_019179954.1	981	2	CN	NW_017617112.1	chr12	+	1915587	1918653	36894	163106	1
XP_019179937.1	679	3	CN	NW_017617112.1	chr12	+	1925550	1946344	6897	193103	1
XP_019180015.1	755	5	CN	NW_017617112.1	chr12	-	2266085	2275626	319741	-119741	15	cluster85
XP_019180014.1	763	5	CN	NW_017617112.1	chr12	-	2272776	2275626	-2850	197150	1
XP_019180017.1	702	6	CN	NW_017617112.1	chr12	-	2316109	2319482	40483	159517	1
XP_019180016.1	706	3	CN	NW_017617112.1	chr12	-	2316202	2319482	-3280	196720	1
XP_019179986.1	912	3	CN	NW_017617112.1	chr12	-	2383630	2386584	64148	135852	1
XP_019179985.1	942	2	CN	NW_017617112.1	chr12	-	2383630	2386584	-2954	197046	1
XP_019179949.1	889	2	CN	NW_017617112.1	chr12	-	2431113	2433915	44529	155471	3
XP_019179951.1	538	3	CN	NW_017617112.1	chr12	-	2444253	2476925	10338	189662	2
XP_019179987.1	712	4	CN	NW_017617112.1	chr12	-	2512499	2558811	35574	164426	1
XP_019179988.1	488	2	CN	NW_017617112.1	chr12	-	2557183	2558811	-1628	198372	2
XP_019179889.1	870	2	CN	NW_017617112.1	chr12	+	2778850	2781631	220039	-20039	11	cluster86
XP_019179888.1	876	2	CN	NW_017617112.1	chr12	+	2778850	2781480	-2781	197219	1
XP_019181360.1	522	4	N	NW_017617134.1	chr12	+	69176	70890	-7775043	-7575043	114
XP_019181427.1	982	3	CN	NW_017617134.1	chr12	+	673570	677133	602680	-402680	47
XP_019181443.1	743	2	N	NW_017617134.1	chr12	+	1309963	1312194	632830	-432830	55	cluster87
XP_019181444.1	735	2	N	NW_017617134.1	chr12	-	1327302	1329509	15108	184892	2
XP_019181385.1	632	1	CN	NW_017617134.1	chr12	-	1783792	1785690	454283	-254283	49
XP_019181332.1	956	2	CN	NW_017617134.1	chr12	-	2392225	2395095	606535	-406535	55	cluster88
XP_019181333.1	918	3	CN	NW_017617134.1	chr12	-	2392232	2395095	-2863	197137	1
XP_019181334.1	918	3	CN	NW_017617134.1	chr12	-	2392232	2395095	-2863	197137	1
XP_019181311.1	890	3	CN	NW_017617134.1	chr12	+	2399938	2411788	4843	195157	1
XP_019181312.1	890	3	CN	NW_017617134.1	chr12	+	2399938	2411788	-11850	188150	1
XP_019184024.1	2001	15	TNL	NW_017617303.1	chr12	+	15960	36874	-387250	-187250	148
XP_019184033.1	846	3	CNL	NW_017617303.1	chr12	+	735784	738525	698910	-498910	52
XP_019191307.1	961	2	CNL	NW_017617789.1	chr12	+	1582753	1594845	273338	-73338	252	cluster89
XP_019191306.1	961	2	CNL	NW_017617789.1	chr12	+	1591960	1594845	-2885	197115	1
XP_019150084.1	901	4	N	NW_017618368.1	chr12	+	104715	108200	-2857611	-2657611	14	cluster90
XP_019150045.1	709	7	N	NW_017618368.1	chr12	+	123325	125593	15125	184875	3
XP_019150046.1	709	8	N	NW_017618368.1	chr12	+	123325	125593	-2268	197732	1
XP_019150047.1	709	7	N	NW_017618368.1	chr12	+	123325	125593	-2268	197732	1
XP_019150049.1	709	5	N	NW_017618368.1	chr12	+	123325	125593	-2268	197732	1
XP_019150050.1	709	3	N	NW_017618368.1	chr12	+	123325	125593	-2268	197732	1
XP_019150051.1	681	8	N	NW_017618368.1	chr12	+	123325	125593	-2268	197732	1
XP_019151765.1	429	2	N	NW_017618543.1	chr12	-	235420	238678	-6011764	-5811764	222	cluster91
XP_019151766.1	369	3	N	NW_017618543.1	chr12	-	235867	238678	-2811	197189	1
XP_019151767.1	369	3	N	NW_017618543.1	chr12	-	235867	238678	-2811	197189	1
XP_019151769.1	369	3	N	NW_017618543.1	chr12	-	235916	238678	-2762	197238	1
XP_019151764.1	809	2	N	NW_017618543.1	chr12	-	236147	238678	-2531	197469	1
XP_019151763.1	809	2	N	NW_017618543.1	chr12	-	236147	238678	-2531	197469	1
XP_019151762.1	826	2	N	NW_017618543.1	chr12	-	236147	238678	-2531	197469	1
XP_019152127.1	875	2	CN	NW_017618572.1	chr12	+	634786	637413	396108	-196108	46	cluster92
XP_019151864.1	796	2	CN	NW_017618572.1	chr12	-	638081	640517	668	199332	1
XP_019151883.1	770	3	N	NW_017618572.1	chr12	+	1698090	1700694	1057573	-857573	66
XP_019151911.1	590	2	CN	NW_017618572.1	chr12	-	2631074	2632941	930380	-730380	66
XP_019152024.1	1196	5	TNL	NW_017618572.1	chr12	-	3816682	3823742	1183741	-983741	73	cluster93
XP_019151934.1	1102	7	NL	NW_017618572.1	chr12	-	3843330	3849664	19588	180412	2
XP_019151935.1	471	2	TN	NW_017618572.1	chr12	-	3879975	3890433	30311	169689	2
XP_019152026.1	638	5	TN	NW_017618572.1	chr12	-	3904507	3996759	14074	185926	1
XP_019152025.1	779	6	TN	NW_017618572.1	chr12	-	3904507	3996759	-92252	107748	1
XP_019151936.1	1019	6	TNL	NW_017618572.1	chr12	-	3997636	4024199	877	199123	1
XP_019152028.1	1231	5	TNL	NW_017618572.1	chr12	-	4286900	4300605	262701	-62701	4
XP_019151944.1	547	3	N	NW_017618572.1	chr12	+	4590733	4592376	290128	-90128	14
XP_019159972.1	508	3	TN	NW_017619170.1	chr12	+	8110	10739	-2700769	-2500769	154
XP_019160055.1	192	2	N	NW_017619180.1	chr12	-	290433	291084	279694	-79694	69
XP_019167658.1	967	2	CN	NW_017619445.1	chr12	+	889183	892646	-611543	-411543	59
XP_019182622.1	665	5	CN	NW_017616604.1	chr13	+	877033	908028
XP_019181614.1	661	1	N	NW_017616604.1	chr13	+	889754	891739
XP_019182667.1	804	1	CN	NW_017616604.1	chr13	+	1007855	1010266	116116	83884	3
XP_019181788.1	913	4	CN	NW_017616604.1	chr13	-	1415092	1418575	404826	-204826	30	cluster94
XP_019181791.1	348	1	N	NW_017616604.1	chr13	-	1425221	1426267	6646	193354	4
XP_019183021.1	790	8	N	NW_017616604.1	chr13	-	1621859	1624467	195592	4408	12	cluster95
XP_019183068.1	1045	1	CN	NW_017616604.1	chr13	+	1736698	1739835	112231	87769	3
XP_019181894.1	674	6	CN	NW_017616604.1	chr13	-	1829555	1843533	89720	110280	5
XP_019181887.1	1033	4	CN	NW_017616604.1	chr13	-	1927752	1931152	84219	115781	1
XP_019181888.1	1004	2	CN	NW_017616604.1	chr13	-	1927834	1931152	-3318	196682	1
XP_019181889.1	999	2	CN	NW_017616604.1	chr13	-	1928033	1931152	-3119	196881	1
XP_019183114.1	479	4	N	NW_017616604.1	chr13	-	1970527	1972049	39375	160625	1
XP_019183152.1	847	2	CN	NW_017616604.1	chr13	-	2075119	2077695	103070	96930	3
XP_019181933.1	1038	5	CN	NW_017616604.1	chr13	-	2083211	2087843	5516	194484	1
XP_019182189.1	808	4	N	NW_017616604.1	chr13	-	2496765	2499824	408922	-208922	24	cluster96
XP_019182176.1	813	2	N	NW_017616604.1	chr13	-	2497097	2499824	-2727	197273	1
XP_019194882.1	264	3	CN	NW_017616621.1	chr13	-	573319	601571	-3829670	-3629670	236	cluster97
XP_019194889.1	784	2	N	NW_017616621.1	chr13	-	704160	706585	102589	97411	1
XP_019194921.1	637	2	CN	NW_017616621.1	chr13	-	796137	806264	89552	110448	3
XP_019195000.1	618	4	N	NW_017616621.1	chr13	-	982224	984540	175960	24040	4
XP_019194576.1	841	4	N	NW_017616621.1	chr13	-	1047214	1050855	62674	137326	1
XP_019194562.1	1300	13	CN	NW_017616621.1	chr13	-	1234189	1239089	183334	16666	1
XP_019180929.1	738	4	N	NW_017617116.1	chr13	-	1209303	1216910	-1572177	-1372177	144	cluster98
XP_019180203.1	909	4	CNL	NW_017617116.1	chr13	-	1258300	1328534	41390	158610	4
XP_019180216.1	790	4	N	NW_017617116.1	chr13	-	2078988	2081665	750454	-550454	75
XP_019180591.1	764	11	N	NW_017617116.1	chr13	+	7796153	7828369	5714488	-5514488	901	cluster99
XP_019180592.1	759	5	N	NW_017617116.1	chr13	+	7803653	7806332	-24716	175284	1
XP_019180594.1	759	4	N	NW_017617116.1	chr13	+	7803653	7806332	-2679	197321	1
XP_019180595.1	739	5	N	NW_017617116.1	chr13	+	7835265	7844219	28933	171067	1
XP_019182369.1	799	6	N	NW_017617232.1	chr13	-	817374	833416	806080	-606080	166	cluster100
XP_019182370.1	799	6	N	NW_017617232.1	chr13	-	817374	833416	-16042	183958	1
XP_019182371.1	799	6	N	NW_017617232.1	chr13	-	817374	833416	-16042	183958	1
XP_019182372.1	792	6	N	NW_017617232.1	chr13	-	817441	833416	-15975	184025	1
XP_019182373.1	776	6	N	NW_017617232.1	chr13	-	817484	833416	-15932	184068	1
XP_019182097.1	893	3	CN	NW_017617232.1	chr13	+	3204013	3207431	2370597	-2170597	222
XP_019184558.1	895	1	CN	NW_017617354.1	chr13	-	252644	255331	-1743726	-1543726	215	cluster101
XP_019184559.1	781	7	CN	NW_017617354.1	chr13	-	273252	280255	17921	182079	1
XP_019184568.1	410	2	CN	NW_017617354.1	chr13	+	485725	487039	205470	-5470	7
XP_019189499.1	687	2	CN	NW_017617665.1	chr13	+	134395	137147	9156	190844	89	cluster102
XP_019189492.1	911	3	CN	NW_017617665.1	chr13	-	304536	309790	167389	32611	5
XP_019189505.1	918	3	CN	NW_017617665.1	chr13	+	401974	404730	92184	107816	2
XP_019189611.1	1063	6	CN	NW_017617665.1	chr13	+	1676486	1699219	1271756	-1071756	62	cluster103
XP_019189609.1	1099	6	CN	NW_017617665.1	chr13	+	1676486	1698810	-22733	177267	1
XP_019189610.1	1072	5	CN	NW_017617665.1	chr13	+	1676486	1698717	-22324	177676	1
XP_019189612.1	1061	6	CN	NW_017617665.1	chr13	-	1700891	1704701	2174	197826	1
XP_019189576.1	695	2	N	NW_017617665.1	chr13	+	1812720	1814940	108019	91981	5
XP_019189577.1	333	2	N	NW_017617665.1	chr13	+	1812720	1814067	-2220	197780	1
XP_019189527.1	810	4	CN	NW_017617665.1	chr13	+	1821644	1825164	7577	192423	1
XP_019189578.1	214	2	N	NW_017617665.1	chr13	-	1853355	1854214	28191	171809	1
XP_019189530.1	676	3	CN	NW_017617665.1	chr13	+	1893036	1895102	38822	161178	2
XP_019189572.1	1077	4	N	NW_017617665.1	chr13	+	1962979	2002815	67877	132123	5
XP_019189573.1	1071	5	N	NW_017617665.1	chr13	+	1962979	1966430	-39836	160164	1
XP_019189571.1	1081	3	N	NW_017617665.1	chr13	+	1962979	1966333	-3451	196549	1
XP_019189570.1	1121	5	CN	NW_017617665.1	chr13	+	1987267	1991258	20934	179066	1
XP_019189568.1	1165	4	CN	NW_017617665.1	chr13	+	1987495	1991258	-3763	196237	1
XP_019189569.1	1155	5	CN	NW_017617665.1	chr13	+	1987495	1991258	-3763	196237	1
XP_019189535.1	254	2	CN	NW_017617665.1	chr13	-	2005527	2006389	14269	185731	1
XP_019189536.1	1094	1	CN	NW_017617665.1	chr13	+	2023420	2026704	17031	182969	1
XP_019189537.1	615	4	CN	NW_017617665.1	chr13	-	2110312	2137804	83608	116392	1
XP_019189540.1	1213	6	CN	NW_017617665.1	chr13	-	2167954	2173780	30150	169850	2
XP_019189542.1	354	2	N	NW_017617665.1	chr13	-	2219012	2220280	45232	154768	2
XP_019189575.1	709	4	N	NW_017617665.1	chr13	-	2230778	2233168	10498	189502	1
XP_019189547.1	1000	1	N	NW_017617665.1	chr13	-	2339051	2342053	105883	94117	4
XP_019189634.1	975	5	CN	NW_017617665.1	chr13	-	2393674	2400164	51621	148379	1
XP_019189613.1	1005	2	CN	NW_017617665.1	chr13	-	2401142	2404268	978	199022	1
XP_019189580.1	1051	3	CN	NW_017617665.1	chr13	-	2491808	2495084	87540	112460	10	cluster104
XP_019189583.1	1015	2	N	NW_017617665.1	chr13	+	2524706	2527881	29622	170378	2
XP_019198229.1	1153	5	CN	NW_017618196.1	chr13	+	126224	130000	-652966	-452966	169	cluster105
XP_019198230.1	1153	9	CN	NW_017618196.1	chr13	+	126224	130000	-3776	196224	1
XP_019198242.1	887	8	CN	NW_017618196.1	chr13	+	145314	236591	15314	184686	1
XP_019198239.1	904	7	CN	NW_017618196.1	chr13	+	145314	230788	-91277	108723	1
XP_019198240.1	904	5	CN	NW_017618196.1	chr13	+	145314	230788	-85474	114526	1
XP_019198241.1	904	7	CN	NW_017618196.1	chr13	+	145314	230788	-85474	114526	1
XP_019198217.1	787	3	CN	NW_017618196.1	chr13	+	366043	376305	135255	64745	4
XP_019198231.1	1136	4	CN	NW_017618196.1	chr13	+	391863	412857	15558	184442	4
XP_019198232.1	1083	9	CN	NW_017618196.1	chr13	+	391863	412857	-20994	179006	1
XP_019198233.1	992	10	CN	NW_017618196.1	chr13	+	391863	394841	-20994	179006	1
XP_019198234.1	992	6	CN	NW_017618196.1	chr13	+	391863	394841	-2978	197022	1
XP_019198235.1	992	4	CN	NW_017618196.1	chr13	+	391863	394841	-2978	197022	1
XP_019198236.1	992	2	CN	NW_017618196.1	chr13	+	391863	394841	-2978	197022	1
XP_019198238.1	992	2	CN	NW_017618196.1	chr13	+	391863	394841	-2978	197022	1
XP_019198219.1	936	4	CN	NW_017618196.1	chr13	+	430907	436069	36066	163934	1
XP_019198245.1	675	2	CN	NW_017618196.1	chr13	+	447234	449374	11165	188835	1
XP_019198244.1	677	2	CN	NW_017618196.1	chr13	+	447234	449343	-2140	197860	1
XP_019198243.1	899	4	CN	NW_017618196.1	chr13	+	492550	495371	43207	156793	2
XP_019155086.1	799	2	N	NW_017618766.1	chr13	+	98166	100654	-3348701	-3148701	613	cluster106
XP_019155087.1	440	2	N	NW_017618766.1	chr13	-	108923	110326	8269	191731	1
XP_019155094.1	854	5	CN	NW_017618766.1	chr13	+	377173	380235	266847	-66847	4	cluster107
XP_019155095.1	546	2	CN	NW_017618766.1	chr13	+	510768	512558	130533	69467	1
XP_019155098.1	594	2	CN	NW_017618766.1	chr13	+	548541	550738	35983	164017	2
XP_019155101.1	638	3	CNL	NW_017618766.1	chr13	-	756792	760337	206054	-6054	3	cluster108
XP_019155103.1	524	2	N	NW_017618766.1	chr13	-	816218	817889	55881	144119	2
XP_019155118.1	263	2	CN	NW_017618766.1	chr13	-	819727	820597	1838	198162	1
XP_019155108.1	453	4	N	NW_017618766.1	chr13	+	1100117	1104635	279520	-79520	4	cluster109
XP_019155079.1	886	2	CN	NW_017618766.1	chr13	+	1119109	1121769	14474	185526	1
XP_019155080.1	886	3	CN	NW_017618766.1	chr13	+	1119109	1121769	-2660	197340	1
XP_019155081.1	886	2	CN	NW_017618766.1	chr13	+	1119109	1121769	-2660	197340	1
XP_019155083.1	321	4	CN	NW_017618766.1	chr13	-	1354477	1355575	232708	-32708	11	cluster110
XP_019155112.1	743	3	CNL	NW_017618766.1	chr13	-	1523321	1525750	167746	32254	1
XP_019155084.1	265	2	N	NW_017618766.1	chr13	-	1637105	1639572	111355	88645	1
XP_019155085.1	265	3	N	NW_017618766.1	chr13	-	1637105	1639572	-2467	197533	1
XP_019155117.1	882	1	CN	NW_017618766.1	chr13	-	1772966	1775614	133394	66606	4
XP_019155186.1	214	1	N	NW_017618788.1	chr13	+	753037	753681	-1022577	-822577	37
XP_019166810.1	926	7	CN	NW_017619379.1	chr13	-	272235	393405	-2566243	-2366243	688	cluster111
XP_019166808.1	967	4	CN	NW_017619379.1	chr13	-	276588	279611	-116817	83183	1
XP_019166809.1	955	3	CN	NW_017619379.1	chr13	-	276625	279611	-2986	197014	1
XP_019166802.1	1007	9	CN	NW_017619379.1	chr13	+	359710	362859	80099	119901	3
XP_019166803.1	1007	9	CN	NW_017619379.1	chr13	+	359710	362859	-3149	196851	1
XP_019166804.1	1007	9	CN	NW_017619379.1	chr13	+	359710	362859	-3149	196851	1
XP_019166805.1	1007	7	CN	NW_017619379.1	chr13	+	359710	362859	-3149	196851	1
XP_019166807.1	995	2	CN	NW_017619379.1	chr13	+	359710	362822	-3149	196851	1
XP_019171034.1	917	2	CN	NW_017619532.1	chr13	+	77346	80192	-1958054	-1758054	316	cluster112
XP_019171035.1	909	2	CN	NW_017619532.1	chr13	+	77346	80192	-2846	197154	1
XP_019171042.1	963	4	CN	NW_017619532.1	chr13	+	669750	673212	589558	-389558	18	cluster113
XP_019171059.1	791	6	CN	NW_017619532.1	chr13	-	742171	745148	68959	131041	5
XP_019171030.1	948	3	CN	NW_017619532.1	chr13	+	821689	824764	76541	123459	8	cluster114
XP_019171029.1	966	2	CN	NW_017619532.1	chr13	+	821689	824704	-3075	196925	1
XP_019172718.1	875	9	N	NW_017619600.1	chr13	-	2499789	2559102	1922933	-1722933	962
XP_019172693.1	399	4	N	NW_017619600.1	chr13	-	2698643	2699979	139541	60459	8	cluster115
XP_019172697.1	288	1	N	NW_017619600.1	chr13	-	2777178	2778044	77199	122801	4
XP_019172707.1	1245	8	CN	NW_017619600.1	chr13	-	2885819	2889679	107775	92225	2
XP_019172709.1	797	3	CN	NW_017619600.1	chr13	-	2943795	2950347	54116	145884	4
XP_019175981.1	334	4	CN	NW_017616745.1	chr14	+	7024240	7032601	5239632	-5039632	1638
XP_019179200.1	785	5	CN	NW_017617070.1	chr14	-	2104785	2107622	-962191	-762191	235	cluster116
XP_019179203.1	1038	5	CN	NW_017617070.1	chr14	+	2157397	2177251	49775	150225	3
XP_019179204.1	543	4	CN	NW_017617070.1	chr14	+	2204492	2206283	27241	172759	2
XP_019179415.1	1238	6	TN	NW_017617070.1	chr14	+	5569791	5574383	3363508	-3163508	149	cluster117
XP_019179417.1	941	5	TN	NW_017617070.1	chr14	+	5569791	5574383	-4592	195408	1
XP_019179416.1	990	6	N	NW_017617070.1	chr14	+	5570281	5574383	-4102	195898	1
XP_019179418.1	1203	6	TNL	NW_017617070.1	chr14	-	5574623	5579793	240	199760	1
XP_019179419.1	1203	7	TNL	NW_017617070.1	chr14	-	5574623	5579793	-5170	194830	1
XP_019179339.1	987	3	TN	NW_017617070.1	chr14	+	6653183	6656146	1073390	-873390	61	cluster118
XP_019179340.1	987	3	TN	NW_017617070.1	chr14	+	6653183	6656146	-2963	197037	1
XP_019179341.1	987	3	TN	NW_017617070.1	chr14	+	6653183	6656146	-2963	197037	1
XP_019179342.1	987	3	TN	NW_017617070.1	chr14	+	6653183	6656146	-2963	197037	1
XP_019179343.1	987	3	TN	NW_017617070.1	chr14	+	6653183	6656146	-2963	197037	1
XP_019153872.1	916	2	CNL	NW_017618707.1	chr14	-	1865396	1872090	1616398	-1416398	196	cluster119
XP_019153874.1	926	1	CN	NW_017618707.1	chr14	-	1874652	1877432	2562	197438	1
XP_019153996.1	908	3	CNL	NW_017618707.1	chr14	-	1893956	1917494	16524	183476	1
XP_019153994.1	939	2	CNL	NW_017618707.1	chr14	-	1914675	1917494	-2819	197181	1
XP_019153995.1	939	2	CNL	NW_017618707.1	chr14	-	1914675	1917494	-2819	197181	1
XP_019153878.1	1088	5	CN	NW_017618707.1	chr14	-	1999797	2020130	82303	117697	5
XP_019153883.1	625	2	CN	NW_017618707.1	chr14	+	2216623	2218597	196493	3507	23	cluster120
XP_019153966.1	304	2	CN	NW_017618707.1	chr14	+	2234833	2236387	16236	183764	2
XP_019153967.1	293	2	CN	NW_017618707.1	chr14	+	2234833	2236106	-1554	198446	1
XP_019153898.1	633	2	N	NW_017618707.1	chr14	+	3468089	3470214	1231983	-1031983	146
XP_019156911.1	1178	6	TN	NW_017618922.1	chr14	-	1040441	1057581	-2513618	-2313618	444
XP_019166239.1	830	2	CNL	NW_017619354.1	chr14	+	2835855	2838478	-625168	-425168	968
XP_019174818.1	835	5	RN	NW_017619749.1	chr14	-	1502393	1505409	1203110	-1003110	330
XP_019200471.1	872	4	TNL	NW_017616661.1	chr15	+	877825	882939	-361264	-161264	472	cluster121
XP_019200479.1	872	5	TNL	NW_017616661.1	chr15	+	877825	882939	-5114	194886	1
XP_019200487.1	872	5	TNL	NW_017616661.1	chr15	+	877825	882939	-5114	194886	1
XP_019200496.1	851	4	TNL	NW_017616661.1	chr15	+	877825	882939	-5114	194886	1
XP_019200508.1	728	4	TN	NW_017616661.1	chr15	+	904137	907960	21198	178802	1
XP_019189128.1	489	3	CN	NW_017617557.1	chr15	-	11426	14296	8627	191373	7
XP_019189107.1	984	3	CN	NW_017617557.1	chr15	+	809896	812850	795600	-595600	41
XP_019156822.1	580	2	CN	NW_017618908.1	chr15	-	3552317	3554059	2139530	-1939530	852	cluster122
XP_019156823.1	580	2	CN	NW_017618908.1	chr15	-	3552317	3554059	-1742	198258	1
XP_019158108.1	1373	5	TNL	NW_017619081.1	chr15	+	4056973	4071848	3427263	-3227263	368	cluster123
XP_019158109.1	1365	5	TNL	NW_017619081.1	chr15	-	4073909	4081309	2061	197939	1
XP_019160586.1	800	3	CN	NW_017619189.1	chr15	+	838177	840579	-1784672	-1584672	73	cluster124
XP_019160587.1	790	4	CN	NW_017619189.1	chr15	+	838177	840579	-2402	197598	1
XP_019160659.1	773	3	CNL	NW_017619189.1	chr15	+	2090143	2092746	1249564	-1049564	95
XP_019171194.1	254	2	CN	NW_017619533.1	chr15	-	464552	465405	-360152	-160152	122	cluster125
XP_019171195.1	481	2	CN	NW_017619533.1	chr15	-	484770	486373	19365	180635	2
XP_019171197.1	370	3	N	NW_017619533.1	chr15	-	594242	596027	107869	92131	1
XP_019184971.1	872	10	TNL	NW_017617409.1	chr00	+	139608	144942	-3294664	-3094664	49	cluster126
XP_019184970.1	1390	15	TN	NW_017617409.1	chr00	-	153753	166180	8811	191189	1
XP_019184968.1	1532	17	TN	NW_017617409.1	chr00	-	153753	166180	-12427	187573	1
XP_019184969.1	1468	16	TNL	NW_017617409.1	chr00	-	155849	166180	-10331	189669	1
XP_019189090.1	723	3	CN	NW_017617554.1	chr00	-	150	2799	-3342908	-3142908	423
XP_019189374.1	882	1	CN	NW_017617601.1	chr00	+	7870	10518	-804980	-604980	197	cluster127
XP_019189375.1	678	1	N	NW_017617601.1	chr00	+	123203	125239	112685	87315	1
XP_019190646.1	883	1	CN	NW_017617743.1	chr00	+	8679	11330	-764437	-564437	37
XP_019191520.1	709	3	N	NW_017617833.1	chr00	-	29357	31486	-1565488	-1365488	114
XP_019199776.1	831	3	CN	NW_017618297.1	chr00	+	111936	116479	-383435	-183435	1409
XP_019200123.1	881	3	CN	NW_017618347.1	chr00	+	19445	24482	-97034	102966	302	cluster128
XP_019200124.1	881	3	CN	NW_017618347.1	chr00	+	19445	24482	-5037	194963	1
XP_019153753.1	693	3	CN	NW_017618697.1	chr00	-	163931	166012	-4309902	-4109902	368	cluster129
XP_019153754.1	693	3	CN	NW_017618697.1	chr00	-	163931	166012	-2081	197919	1
XP_019153746.1	544	2	N	NW_017618697.1	chr00	+	178615	182765	12603	187397	3
XP_019153745.1	852	3	N	NW_017618697.1	chr00	+	178615	181286	-4150	195850	1
XP_019153747.1	839	3	CN	NW_017618697.1	chr00	-	188856	191482	7570	192430	1
XP_019153748.1	839	3	CN	NW_017618697.1	chr00	-	188856	191482	-2626	197374	1
XP_019153749.1	839	3	CN	NW_017618697.1	chr00	-	188856	191482	-2626	197374	1
XP_019153751.1	839	3	CN	NW_017618697.1	chr00	-	188856	191482	-2626	197374	1
XP_019153752.1	839	3	CN	NW_017618697.1	chr00	-	188856	191482	-2626	197374	1
XP_019153732.1	698	3	NL	NW_017618697.1	chr00	+	246798	248998	55316	144684	1
XP_019164286.1	926	3	CNL	NW_017619275.1	chr00	-	404962	407742	-6642347	-6442347	206
XP_019175850.1	898	5	TNL	NW_017619828.1	chr00	+	257916	262702	-644173	-444173	44	cluster130
XP_019175851.1	1625	12	N	NW_017619828.1	chr00	+	262771	276858	69	199931	1
XP_019175857.1	1905	14	TNL	NW_017619828.1	chr00	+	308969	346070	32111	167889	2
