# Supplementary material for: Genome-wide comparative analysis of the nucleotide-binding site-encoding genes in four Ipomoea species
Source: Front Plant Sci. 2022 Aug 18;13:960723. doi: 10.3389/fpls.2022.960723 (PMC9434374; doi:10.3389/fpls.2022.960723)
Supplement: Supplementary Table 3 — The motif distribution of CNL-, TNL-, and RNL-type of NBS-encoding genes. [file Table_3.XLSX]

## Sheet: Sheet1
Table S3 The motif distribution of CNL-, TNL-, and RNL-type of NBS-encoding genes.
Motif name	CNL			TNL			RNL			All
	Number of invetigated genes	Number of genes containing the invetigated motif	Percentage of genes containg the investivated motif	Number of invetigated genes	Number of genes containing the invetigated motif	Percentage of genes containg the investivated motif	Number of invetigated genes	Number of genes containing the invetigated motif	Percentage of genes containg the investivated motif	Number of invetigated genes	Number of genes containing the invetigated motif	Percentage of genes containg the investivated motif
P-loop	536	502	0.936567	182	153	0.840659	26	25	0.961538	744	680	0.913978
Kinase-2	536	397	0.740672	182	174	0.956044	26	23	0.884615	744	594	0.798387
Kinase-3	536	481	0.897388	182	177	0.972527	26	26	1	744	684	0.919355
RNBS-C	536	534	0.996269	182	177	0.972527	26	26	1	744	737	0.990591
GLPL	536	527	0.983209	182	178	0.978022	26	25	0.961538	744	730	0.981183
RNBS-D	536	486	0.906716	182	49	0.269231	26	24	0.923077	744	559	0.751344
