# Supplementary material for: Genome-wide comparative analysis of the nucleotide-binding site-encoding genes in four Ipomoea species
Source: Front Plant Sci. 2022 Aug 18;13:960723. doi: 10.3389/fpls.2022.960723 (PMC9434374; doi:10.3389/fpls.2022.960723)
Supplement: Supplementary Table 4 — Organization of nucleotide-binding site (NBS)-encoding genes in the four Ipomoea genomes. [file Table_4.XLSX]

## Sheet: Sheet1
Table S4 Organization of NBS-encoding genes in the four Ipomoea genomes
Chromosome	I. batatas					I. trifida					I. triloba					I. nil
	No. of NBS genes	No. of cluster genes	Proportion of cluster genes	No. of clusters	Mean members per cluster	No. of NBS genes	No. of cluster genes	Proportion of cluster genes	No. of clusters	Mean members per cluster	No. of NBS genes	No. of cluster genes	Proportion of cluster genes	No. of clusters	Mean members per cluster	No. of NBS genes	No. of cluster genes	Proportion of cluster genes	No. of clusters	Mean members per cluster
Chr1	18	12	0.666667	4	3	18	8	0.444444	2	4	21	19	0.904762	5	3.8	34	31	0.911765	7	4.42857
Chr2	81	66	0.814815	15	4.4	4	2	0.5	1	2	5	4	0.8	1	4	45	44	0.977778	9	4.88889
Chr3	74	64	0.864865	14	4.57143	49	43	0.877551	7	6.14286	44	40	0.909091	6	6.66667	5	4	0.8	1	4
Chr4	124	115	0.927419	20	5.75	51	44	0.862745	10	4.4	82	73	0.890244	9	8.11111	29	25	0.862069	6	4.16667
Chr5	23	14	0.608696	3	4.66667	11	9	0.818182	2	4.5	15	9	0.6	3	3	27	22	0.814815	5	4.4
Chr6	108	96	0.888889	18	5.33333	54	50	0.925926	6	8.33333	34	29	0.852941	9	3.22222	32	28	0.875	7	4
Chr7	62	52	0.83871	12	4.33333	46	40	0.869565	8	5	40	36	0.9	7	5.14286	46	42	0.913043	7	6
Chr8	68	63	0.926471	8	7.875	15	13	0.866667	4	3.25	5	5	1	2	2.5	94	83	0.882979	12	6.91667
Chr9	46	33	0.717391	8	4.125	27	22	0.814815	4	5.5	28	23	0.821429	7	3.28571	62	55	0.887097	8	6.875
Chr10	13	4	0.307692	2	2	11	6	0.545455	2	3	20	14	0.7	5	2.8	81	77	0.950617	14	5.5
Chr11	23	14	0.608696	5	2.8	40	37	0.925	5	7.4	50	46	0.92	4	11.5	18	14	0.777778	2	7
Chr12	87	74	0.850575	14	5.28571	8	5	0.625	2	2.5	11	11	1	3	3.66667	92	79	0.858696	15	5.26667
Chr13	5	2	0.4	1	2	70	62	0.885714	11	5.63636	84	80	0.952381	15	5.33333	122	114	0.934426	22	5.18182
Chr14	63	48	0.761905	8	6	37	33	0.891892	7	4.71429	59	58	0.983051	10	5.8	27	22	0.814815	5	4.4
Chr15	94	82	0.87234	14	5.85714	54	51	0.944444	9	5.66667	73	69	0.945205	8	8.625	17	14	0.823529	5	2.8
Chr00	0	-	-	-	-	59	50	0.847458	16	3.125	0	-	-	-	-	26	21	0.807692	5	4.2
Total	889	739	0.831271	146	5.06164	554	425	0.767148	96	4.42708	571	516	0.903678	94	5.48936	757	654	0.863937	125	5.232
