# Supplementary material for: Genome-wide comparative analysis of the nucleotide-binding site-encoding genes in four Ipomoea species
Source: Front Plant Sci. 2022 Aug 18;13:960723. doi: 10.3389/fpls.2022.960723 (PMC9434374; doi:10.3389/fpls.2022.960723)
Supplement: Supplementary Table 5 — Duplication pattern in sweet potato, I. trifida, I. triloba, and I. nil. [file Table_5.XLSX]

## Sheet: I. batatas
NO.	Seq_1	Seq_2	Duplication type
1	g3126_CNL	g7450_N	Segmental replication
2	g3126_CNL	g30309_CNL	Segmental replication
3	g39593_TN	g39669_TNL	Segmental replication
4	g43525_NL	g43643_CNL	Segmental replication
5	g41859_RNL	g17251_RNL	Segmental replication
6	g50673_TNL	g50774_TNL	Segmental replication
7	g50688_CNL	g50788_NL	Segmental replication
8	g50719_TNL	g50817_TNL	Segmental replication
9	g50703_NL	g50776_NL	Segmental replication
10	g50709_TN	g50777_TNL	Segmental replication
11	g49968_CNL	g12428_CNL	Segmental replication
12	g55813_N	g55907_CNL	Segmental replication
13	g55824_NL	g55920_NL	Segmental replication
14	g55825_CNL	g55922_NL	Segmental replication
15	g55827_CNL	g55938_NL	Segmental replication
16	g55830_NL	g55942_N	Segmental replication
17	g55825_CNL	g55907_CNL	Segmental replication
18	g55830_NL	g55921_NL	Segmental replication
19	g55851_CNL	g55922_NL	Segmental replication
20	g55813_N	g55942_N	Segmental replication
21	g55814_CNL	g55941_N	Segmental replication
22	g55817_NL	g55937_NL	Segmental replication
23	g55825_CNL	g55914_CN	Segmental replication
24	g55830_NL	g55905_NL	Segmental replication
25	g55849_CNL	g55895_NL	Segmental replication
26	g57555_CNL	g33638_CN	Segmental replication
27	g57556_N	g33639_N	Segmental replication
28	g61806_NL	g62012_N	Segmental replication
29	g61831_CN	g62019_CNL	Segmental replication
30	g61866_CNL	g62023_RNL	Segmental replication
31	g63512_NL	g63616_NL	Segmental replication
32	g61824_CNL	g61911_CNL	Segmental replication
33	g61832_CN	g61912_N	Segmental replication
34	g61841_CNL	g61920_CN	Segmental replication
35	g61846_N	g61923_N	Segmental replication
36	g61657_CN	g61707_CN	Segmental replication
37	g61658_NL	g61724_NL	Segmental replication
38	g61659_CNL	g61726_N	Segmental replication
39	g61618_NL	g61929_NL	Segmental replication
40	g61726_N	g61730_N	Segmental replication
41	g61728_N	g61729_NL	Segmental replication
42	g61883_NL	g62023_RNL	Segmental replication
43	g61893_CNL	g62021_NL	Segmental replication
44	g61901_NL	g62019_CNL	Segmental replication
45	g61593_TNL	g61689_TNL	Segmental replication
46	g61618_NL	g61666_NL	Segmental replication
47	g61621_N	g61658_NL	Segmental replication
48	g61630_NL	g61644_CNL	Segmental replication
49	g61630_NL	g23874_NL	Segmental replication
50	g61641_NL	g23884_NL	Segmental replication
51	g61644_CNL	g23909_NL	Segmental replication
52	g61644_CNL	g23881_NL	Segmental replication
53	g61647_N	g23888_CNL	Segmental replication
54	g64010_NL	g27379_NL	Segmental replication
55	g64011_NL	g27378_NL	Segmental replication
56	g8187_NL	g8224_NL	Segmental replication
57	g8188_NL	g8225_NL	Segmental replication
58	g8187_NL	g8216_NL	Segmental replication
59	g8216_NL	g8224_NL	Segmental replication
60	g4317_CNL	g8966_CNL	Segmental replication
61	g7304_CN	g16224_CNL	Segmental replication
62	g7305_N	g16230_CNL	Segmental replication
63	g7455_CNL	g30309_CNL	Segmental replication
64	g11969_NL	g12117_CNL	Segmental replication
65	g12319_NL	g12360_CN	Segmental replication
66	g12151_NL	g12577_NL	Segmental replication
67	g12413_NL	g12426_CN	Segmental replication
68	g11962_CNL	g12105_CN	Segmental replication
69	g11969_NL	g12103_CNL	Segmental replication
70	g16478_NL	g16588_NL	Segmental replication
71	g16480_NL	g16599_NL	Segmental replication
72	g12976_NL	g13017_N	Segmental replication
73	g12981_N	g13015_N	Segmental replication
74	g12987_NL	g13006_NL	Segmental replication
75	g15793_CNL	g15839_CNL	Segmental replication
76	g15796_NL	g15838_NL	Segmental replication
77	g15755_N	g15833_CNL	Segmental replication
78	g15796_NL	g15807_NL	Segmental replication
79	g13619_NL	g23903_NL	Segmental replication
80	g13627_NL	g23884_NL	Segmental replication
81	g13631_NL	g23881_NL	Segmental replication
82	g20079_TNL	g20140_TN	Segmental replication
83	g20081_TNL	g20162_TNL	Segmental replication
84	g20107_TNL	g20163_TNL	Segmental replication
85	g21309_TN	g21334_TN	Segmental replication
86	g21092_N	g21209_NL	Segmental replication
87	g21113_N	g21194_CN	Segmental replication
88	g21150_CNL	g21166_CNL	Segmental replication
89	g21152_NL	g21164_N	Segmental replication
90	g23555_N	g23556_N	Segmental replication
91	g26420_CN	g26445_N	Segmental replication
92	g26422_CN	g26444_NL	Segmental replication
93	g26190_NL	g26232_NL	Segmental replication
94	g26199_NL	g26221_NL	Segmental replication
95	g26148_CNL	g26235_CN	Segmental replication
96	g33604_NL	g33736_CN	Segmental replication
97	g33608_N	g33706_N	Segmental replication
98	g33611_NL	g33704_N	Segmental replication
99	g33613_CNL	g33689_CNL	Segmental replication
100	g37953_CNL	g37983_CNL	Segmental replication
101	g37955_NL	g37981_CNL	Segmental replication
102	g37963_CNL	g37976_CNL	Segmental replication
103	g11971_N	g11972_CNL	Tandem
104	g12383_CNL	g12384_CN	Tandem
105	g12384_CN	g12385_CNL	Tandem
106	g12469_N	g12470_CN	Tandem
107	g12470_CN	g12471_NL	Tandem
108	g12579_NL	g12580_NL	Tandem
109	g12863_NL	g12864_N	Tandem
110	g12981_N	g12982_NL	Tandem
111	g12989_NL	g12990_NL	Tandem
112	g12994_N	g12995_NL	Tandem
113	g16310_CN	g16311_CNL	Tandem
114	g16315_CNL	g16316_CNL	Tandem
115	g16316_CNL	g16317_CN	Tandem
116	g16343_NL	g16344_CNL	Tandem
117	g16347_CN	g16348_N	Tandem
118	g16348_N	g16349_CN	Tandem
119	g16351_N	g16352_NL	Tandem
120	g16352_NL	g16353_N	Tandem
121	g16435_N	g16436_NL	Tandem
122	g16438_N	g16439_N	Tandem
123	g16590_CNL	g16591_NL	Tandem
124	g16592_NL	g16593_NL	Tandem
125	g16598_N	g16599_NL	Tandem
126	g17251_RNL	g17252_NL	Tandem
127	g20106_TNL	g20107_TNL	Tandem
128	g20108_TNL	g20109_TNL	Tandem
129	g20111_TN	g20112_TNL	Tandem
130	g20163_TNL	g20164_TNL	Tandem
131	g21152_NL	g21153_NL	Tandem
132	g21213_CNL	g21214_N	Tandem
133	g21960_CNL	g21961_CNL	Tandem
134	g22720_NL	g22721_NL	Tandem
135	g23555_N	g23556_N	Tandem
136	g23888_CNL	g23889_NL	Tandem
137	g26166_CNL	g26167_CNL	Tandem
138	g26190_NL	g26191_CNL	Tandem
139	g26198_CNL	g26199_NL	Tandem
140	g26238_N	g26239_N	Tandem
141	g26475_N	g26476_N	Tandem
142	g26496_N	g26497_N	Tandem
143	g26500_N	g26501_N	Tandem
144	g33684_CNL	g33685_NL	Tandem
145	g33741_N	g33742_CNL	Tandem
146	g3551_CNL	g3552_NL	Tandem
147	g37004_CNL	g37005_CNL	Tandem
148	g37651_CNL	g37652_CNL	Tandem
149	g4316_NL	g4317_CNL	Tandem
150	g43502_NL	g43503_CNL	Tandem
151	g43503_CNL	g43504_CNL	Tandem
152	g43521_NL	g43522_NL	Tandem
153	g47228_NL	g47229_CN	Tandem
154	g47229_CN	g47230_CNL	Tandem
155	g47230_CNL	g47231_N	Tandem
156	g47236_N	g47237_CN	Tandem
157	g47237_CN	g47238_CN	Tandem
158	g47424_TNL	g47425_TNL	Tandem
159	g47613_NL	g47614_NL	Tandem
160	g47614_NL	g47615_NL	Tandem
161	g49530_CN	g49531_CNL	Tandem
162	g50284_TNL	g50285_TNL	Tandem
163	g50713_TNL	g50714_CNL	Tandem
164	g50732_TN	g50733_TNL	Tandem
165	g54661_RNL	g54662_RNL	Tandem
166	g55699_CNL	g55700_CNL	Tandem
167	g55825_CNL	g55826_NL	Tandem
168	g55849_CNL	g55850_CNL	Tandem
169	g55851_CNL	g55852_CNL	Tandem
170	g55914_CN	g55915_NL	Tandem
171	g55920_NL	g55921_NL	Tandem
172	g55941_N	g55942_N	Tandem
173	g5767_TNL	g5768_TNL	Tandem
174	g61623_NL	g61624_NL	Tandem
175	g61728_N	g61729_NL	Tandem
176	g61843_N	g61844_CN	Tandem
177	g61883_NL	g61884_NL	Tandem
178	g61902_CNL	g61903_CNL	Tandem
179	g63512_NL	g63513_NL	Tandem
180	g63523_RNL	g63524_NL	Tandem
181	g7432_CNL	g7433_CNL	Tandem
182	g8187_NL	g8188_NL	Tandem
183	g8216_NL	g8217_NL	Tandem
184	g8224_NL	g8225_NL	Tandem
185	g8857_CNL	g8858_CN	Tandem
186	g8858_CN	g8859_CN	Tandem
187	g8867_N	g8868_CNL	Tandem
188	g8868_CNL	g8869_NL	Tandem
189	g8963_CNL	g8964_CNL	Tandem
190	g8964_CNL	g8965_CNL	Tandem
191	g8965_CNL	g8966_CNL	Tandem
192	g9225_TNL	g9226_TNL	Tandem
193	g9226_TNL	g9227_TNL	Tandem
194	g9239_TN	g9240_TNL	Tandem
195	g9296_CNL	g9297_N	Tandem
196	g9309_N	g9310_NL	Tandem

## Sheet: I. trifida
NO.	Seq_1	Seq_2	Duplication type
1	itf14g02090.t1_CNL	itf07g07910.t1_CNL	Segmental replication
2	itf01g20070.t1_NL	itf01g20080.t1_NL	Tandem
3	itf01g20080.t1_NL	itf01g20090.t1_NL	Tandem
4	itf01g20090.t1_NL	itf01g20100.t1_CN	Tandem
5	itf01g20120.t1_N	itf01g20130.t1_NL	Tandem
6	itf02g11630.t1_RNL	itf02g11640.t1_RNL	Tandem
7	itf03g20470.t1_NL	itf03g20470.t2_NL	Tandem
8	itf03g20470.t2_NL	itf03g20470.t3_NL	Tandem
9	itf03g20470.t3_NL	itf03g20470.t4_NL	Tandem
10	itf03g20480.t1_CN	itf03g20480.t2_CN	Tandem
11	itf03g20500.t1_CNL	itf03g20510.t1_CN	Tandem
12	itf03g20560.t1_CNL	itf03g20560.t2_CNL	Tandem
13	itf03g20560.t2_CNL	itf03g20560.t3_CNL	Tandem
14	itf03g20730.t1_CNL	itf03g20730.t2_NL	Tandem
15	itf03g20730.t2_NL	itf03g20740.t1_CNL	Tandem
16	itf03g20740.t1_CNL	itf03g20760.t1_CN	Tandem
17	itf03g20960.t1_N	itf03g20980.t1_CNL	Tandem
18	itf03g20980.t1_CNL	itf03g20990.t2_CNL	Tandem
19	itf03g20990.t2_CNL	itf03g20990.t1_CN	Tandem
20	itf03g21020.t1_CNL	itf03g21020.t2_CNL	Tandem
21	itf03g21720.t1_CN	itf03g21720.t2_CNL	Tandem
22	itf03g21720.t2_CNL	itf03g21730.t1_CN	Tandem
23	itf03g21740.t1_N	itf03g21750.t1_CN	Tandem
24	itf03g22010.t1_NL	itf03g22030.t1_CN	Tandem
25	itf03g22030.t1_CN	itf03g22040.t1_NL	Tandem
26	itf03g22040.t1_NL	itf03g22050.t1_CN	Tandem
27	itf03g22050.t1_CN	itf03g22060.t1_N	Tandem
28	itf04g01360.t1	itf04g01370.t1_N	Tandem
29	itf04g01380.t1	itf04g01390.t1_CNL	Tandem
30	itf04g01390.t1_CNL	itf04g01390.t3_CN	Tandem
31	itf04g01390.t3_CN	itf04g01390.t2_CNL	Tandem
32	itf04g01390.t2_CNL	itf04g01390.t4_CN	Tandem
33	itf04g01390.t4_CN	itf04g01400.t1_N	Tandem
34	itf04g04430.t1_CNL	itf04g04440.t1_CNL	Tandem
35	itf04g04440.t1_CNL	itf04g04450.t1_CNL	Tandem
36	itf04g05400.t1_CN	itf04g05410.t1_CNL	Tandem
37	itf04g05410.t1_CNL	itf04g05410.t2_CNL	Tandem
38	itf04g05490.t1_CNL	itf04g05490.t2_CN	Tandem
39	itf04g08630.t1	itf04g08640.t1_NL	Tandem
40	itf04g09380.t1_CNL	itf04g09380.t2_CNL	Tandem
41	itf04g09550.t1_TN	itf04g09550.t2_N	Tandem
42	itf04g09990.t1_CN	itf04g09990.t2_CN	Tandem
43	itf04g09990.t2_CN	itf04g10000.t1_CN	Tandem
44	itf04g10000.t1_CN	itf04g10000.t2_CN	Tandem
45	itf04g10000.t2_CN	itf04g10000.t3_CN	Tandem
46	itf04g10060.t1_CNL	itf04g10080.t1_NL	Tandem
47	itf04g10180.t1_CNL	itf04g10190.t1_NL	Tandem
48	itf04g13450.t1_CNL	itf04g13460.t1_CNL	Tandem
49	itf04g13460.t1_CNL	itf04g13470.t1_CNL	Tandem
50	itf04g34220.t1_CNL	itf04g34230.t1_CNL	Tandem
51	itf05g06500.t1_CNL	itf05g06500.t2_CNL	Tandem
52	itf05g06500.t2_CNL	itf05g06510.t1_CNL	Tandem
53	itf05g06510.t1_CNL	itf05g06510.t2_CNL	Tandem
54	itf06g09970.t1_N	itf06g10010.t1_NL	Tandem
55	itf06g10030.t1_NL	itf06g10030.t2_NL	Tandem
56	itf06g10110.t1_NL	itf06g10110.t2_NL	Tandem
57	itf06g10660.t1	itf06g10670.t1_N	Tandem
58	itf06g12180.t1_CNL	itf06g12180.t2_CNL	Tandem
59	itf06g12180.t7_CNL	itf06g12180.t1_CNL	Tandem
60	itf06g12180.t2_CNL	itf06g12180.t3_CNL	Tandem
61	itf06g12180.t4_CNL	itf06g12180.t5_CNL	Tandem
62	itf06g12180.t5_CNL	itf06g12180.t6_CNL	Tandem
63	itf06g12180.t6_CNL	itf06g12180.t8_CNL	Tandem
64	itf06g12180.t8_CNL	itf06g12190.t1_CN	Tandem
65	itf06g12210.t1_CNL	itf06g12210.t2_CNL	Tandem
66	itf06g12210.t2_CNL	itf06g12250.t1_CNL	Tandem
67	itf06g12250.t1_CNL	itf06g12250.t2_CNL	Tandem
68	itf06g12290.t1_CNL	itf06g12310.t1_CN	Tandem
69	itf06g12310.t1_CN	itf06g12350.t1_NL	Tandem
70	itf06g13050.t1_NL	itf06g13060.t1_NL	Tandem
71	itf06g13060.t1_NL	itf06g13060.t2_NL	Tandem
72	itf06g13060.t2_NL	itf06g13060.t3_NL	Tandem
73	itf06g13060.t3_NL	itf06g13060.t4_NL	Tandem
74	itf06g13070.t1_CNL	itf06g13070.t2_CNL	Tandem
75	itf06g13070.t2_CNL	itf06g13070.t3_CNL	Tandem
76	itf06g13080.t1_NL	itf06g13080.t2_NL	Tandem
77	itf06g13100.t1_CNL	itf06g13100.t2_CNL	Tandem
78	itf06g13100.t2_CNL	itf06g13100.t3_CNL	Tandem
79	itf06g13100.t3_CNL	itf06g13100.t4_N	Tandem
80	itf06g20590.t1_CNL	itf06g20590.t3_CNL	Tandem
81	itf07g02310.t1_TNL	itf07g02310.t2_TNL	Tandem
82	itf07g02310.t2_TNL	itf07g02310.t3_TNL	Tandem
83	itf07g02310.t3_TNL	itf07g02310.t5_TNL	Tandem
84	itf07g02310.t5_TNL	itf07g02310.t4_TNL	Tandem
85	itf07g02370.t1_TNL	itf07g02370.t2_TNL	Tandem
86	itf07g02370.t2_TNL	itf07g02380.t1_TNL	Tandem
87	itf07g02380.t1_TNL	itf07g02380.t2_TNL	Tandem
88	itf07g02380.t2_TNL	itf07g02380.t3_TNL	Tandem
89	itf07g02520.t1_TNL	itf07g02520.t2_TNL	Tandem
90	itf07g07830.t1_CN	itf07g07850.t1_CN	Tandem
91	itf07g07850.t1_CN	itf07g07860.t1_CN	Tandem
92	itf07g07860.t1_CN	itf07g07860.t2_CN	Tandem
93	itf07g07910.t1_CNL	itf07g07910.t2_NL	Tandem
94	itf07g12590.t1_NL	itf07g12600.t1_NL	Tandem
95	itf07g16420.t1_NL	itf07g16420.t2_NL	Tandem
96	itf07g16420.t3	itf07g16420.t4_NL	Tandem
97	itf07g16420.t4_NL	itf07g16420.t5_NL	Tandem
98	itf07g16420.t5_NL	itf07g16420.t7_NL	Tandem
99	itf07g16420.t7_NL	itf07g16420.t6_NL	Tandem
100	itf07g20970.t1_TNL	itf07g20970.t2_TNL	Tandem
101	itf07g20970.t2_TNL	itf07g20970.t3_TNL	Tandem
102	itf07g22430.t1_CN	itf07g22440.t1_CN	Tandem
103	itf07g22440.t1_CN	itf07g22460.t1_N	Tandem
104	itf07g22460.t1_N	itf07g22470.t1_CN	Tandem
105	itf08g09480.t1	itf08g09480.t2_TNL	Tandem
106	itf08g09480.t2_TNL	itf08g09480.t3_TNL	Tandem
107	itf08g09480.t3_TNL	itf08g09480.t4_NL	Tandem
108	itf08g12710.t1	itf08g12730.t1_TNL	Tandem
109	itf08g12730.t1_TNL	itf08g12730.t2_NL	Tandem
110	itf08g12730.t2_NL	itf08g12730.t4_NL	Tandem
111	itf08g12730.t4_NL	itf08g12730.t3_TNL	Tandem
112	itf08g12730.t3_TNL	itf08g12730.t5_NL	Tandem
113	itf09g16380.t1_TNL	itf09g16380.t2_TNL	Tandem
114	itf09g24740.t1_NL	itf09g24750.t1_CNL	Tandem
115	itf09g24780.t1_CNL	itf09g24780.t2_CNL	Tandem
116	itf09g24780.t2_CNL	itf09g24790.t1_CNL	Tandem
117	itf09g24790.t1_CNL	itf09g24810.t1_CN	Tandem
118	itf09g24820.t1_CNL	itf09g24850.t1_CNL	Tandem
119	itf09g24950.t1_CNL	itf09g24960.t1_CNL	Tandem
120	itf09g24960.t1_CNL	itf09g24980.t1_CNL	Tandem
121	itf09g24990.t1_CNL	itf09g25000.t1_CNL	Tandem
122	itf09g25000.t1_CNL	itf09g25000.t2_CNL	Tandem
123	itf09g25600.t1	itf09g25610.t1_CNL	Tandem
124	itf10g01280.t1	itf10g01290.t1_NL	Tandem
125	itf10g01330.t1_N	itf10g01340.t1_NL	Tandem
126	itf10g06130.t1	itf10g06150.t1_NL	Tandem
127	itf11g13940.t1_N	itf11g13960.t1_N	Tandem
128	itf11g20040.t1_CNL	itf11g20040.t2_CNL	Tandem
129	itf11g20040.t2_CNL	itf11g20040.t3_CNL	Tandem
130	itf11g20050.t1_NL	itf11g20070.t2_N	Tandem
131	itf11g20070.t2_N	itf11g20070.t1_N	Tandem
132	itf11g20290.t1_N	itf11g20300.t1_N	Tandem
133	itf11g20430.t1_CNL	itf11g20430.t2_CNL	Tandem
134	itf11g20430.t4_CNL	itf11g20430.t1_CNL	Tandem
135	itf11g20430.t2_CNL	itf11g20430.t3_CNL	Tandem
136	itf11g20430.t3_CNL	itf11g20440.t1_CNL	Tandem
137	itf11g20440.t1_CNL	itf11g20440.t2_CNL	Tandem
138	itf11g20440.t2_CNL	itf11g20450.t1_NL	Tandem
139	itf11g20450.t1_NL	itf11g20470.t1_N	Tandem
140	itf11g20480.t1_N	itf11g20490.t1_NL	Tandem
141	itf11g20600.t1_NL	itf11g20610.t1_NL	Tandem
142	itf12g12640.t1_CN	itf12g12640.t2_CN	Tandem
143	itf12g13120.t1_NL	itf12g13120.t2_NL	Tandem
144	itf12g13120.t2_NL	itf12g13120.t3_NL	Tandem
145	itf13g00800.t1_NL	itf13g00800.t2_N	Tandem
146	itf13g00800.t2_N	itf13g00810.t1_N	Tandem
147	itf13g00810.t1_N	itf13g00820.t1_N	Tandem
148	itf13g00820.t1_N	itf13g00840.t1_N	Tandem
149	itf13g00840.t1_N	itf13g00850.t1_CN	Tandem
150	itf13g01010.t1_CN	itf13g01020.t1_N	Tandem
151	itf13g01020.t1_N	itf13g01030.t1_CNL	Tandem
152	itf13g01680.t1_CNL	itf13g01680.t2_CNL	Tandem
153	itf13g01690.t2	itf13g01700.t1_CN	Tandem
154	itf13g01710.t1_CN	itf13g01710.t2_CNL	Tandem
155	itf13g01720.t1_CNL	itf13g01730.t1_CNL	Tandem
156	itf13g01730.t1_CNL	itf13g01740.t1_CN	Tandem
157	itf13g01750.t1_CNL	itf13g01750.t2_CN	Tandem
158	itf13g02090.t2_CNL	itf13g02090.t1_CNL	Tandem
159	itf13g02090.t1_CNL	itf13g02100.t1_CNL	Tandem
160	itf13g02100.t1_CNL	itf13g02100.t2_CNL	Tandem
161	itf13g02100.t2_CNL	itf13g02100.t3_CNL	Tandem
162	itf13g02100.t3_CNL	itf13g02100.t4_CNL	Tandem
163	itf13g03690.t1_CNL	itf13g03690.t2_CNL	Tandem
164	itf13g14120.t1_NL	itf13g14120.t2_NL	Tandem
165	itf13g21940.t1_NL	itf13g21940.t2_NL	Tandem
166	itf13g21940.t2_NL	itf13g21940.t3_NL	Tandem
167	itf13g21940.t4_NL	itf13g21940.t5_NL	Tandem
168	itf13g21940.t5_NL	itf13g21940.t6_NL	Tandem
169	itf13g21940.t6_NL	itf13g21950.t1_NL	Tandem
170	itf13g21950.t1_NL	itf13g21960.t1_NL	Tandem
171	itf13g21990.t1_NL	itf13g21990.t2_NL	Tandem
172	itf13g21990.t2_NL	itf13g21990.t3_NL	Tandem
173	itf14g00240.t1_CNL	itf14g00250.t1_NL	Tandem
174	itf14g01400.t1_CNL	itf14g01400.t2_NL	Tandem
175	itf14g01400.t2_NL	itf14g01400.t3_CNL	Tandem
176	itf14g01620.t1_CNL	itf14g01620.t2_CNL	Tandem
177	itf14g01620.t2_CNL	itf14g01620.t3_CNL	Tandem
178	itf14g01630.t1_NL	itf14g01640.t1_CNL	Tandem
179	itf14g01640.t1_CNL	itf14g01640.t2_CNL	Tandem
180	itf14g01640.t2_CNL	itf14g01640.t3_NL	Tandem
181	itf14g02030.t1_NL	itf14g02040.t1_NL	Tandem
182	itf14g02040.t1_NL	itf14g02050.t1_NL	Tandem
183	itf14g02050.t1_NL	itf14g02060.t1_NL	Tandem
184	itf14g03860.t1_N	itf14g03870.t1_NL	Tandem
185	itf14g04500.t1_CNL	itf14g04500.t2_CNL	Tandem
186	itf14g04850.t1_CNL	itf14g04860.t1_CN	Tandem
187	itf15g04680.t1	itf15g04690.t1_NL	Tandem
188	itf15g10700.t2_CNL	itf15g10700.t1_CNL	Tandem
189	itf15g10710.t1	itf15g10770.t1_CNL	Tandem
190	itf15g10770.t1_CNL	itf15g10780.t1_CNL	Tandem
191	itf15g10780.t1_CNL	itf15g10800.t1_CNL	Tandem
192	itf15g10800.t1_CNL	itf15g10800.t2_CNL	Tandem
193	itf15g17060.t1_TN	itf15g17060.t2_TN	Tandem
194	itf15g18300.t1	itf15g18310.t1_CNL	Tandem
195	itf15g18440.t1_NL	itf15g18510.t1_CNL	Tandem
196	itf15g18530.t1_CN	itf15g18540.t1_N	Tandem
197	itf15g19820.t1_NL	itf15g19820.t2_NL	Tandem
198	itf15g21480.t1_TN	itf15g21480.t2_TN	Tandem
199	itf15g21480.t3_TN	itf15g21480.t4_TN	Tandem
200	itf15g21970.t1_N	itf15g21970.t2_N	Tandem
201	itf15g21980.t1_CN	itf15g22000.t1_CN	Tandem
202	itf15g22020.t1_NL	itf15g22030.t1_CNL	Tandem
203	itf15g22030.t1_CNL	itf15g22050.t1_N	Tandem
204	itf15g22050.t1_N	itf15g22060.t1_N	Tandem
205	itf15g22210.t1_CN	itf15g22210.t2_N	Tandem
206	itf15g22460.t1_CNL	itf15g22460.t2_CNL	Tandem
207	itf15g22460.t2_CNL	itf15g22460.t3_CNL	Tandem
208	itf15g22470.t1_NL	itf15g22490.t1_CN	Tandem
209	itf15g22540.t1_N	itf15g22550.t1_N	Tandem
210	itf15g22800.t1_N	itf15g22810.t1_CN	Tandem

## Sheet: I. triloba
NO.	Seq_1	Seq_2	Duplication type
1	itb01g33810.t1_RNL	itb12g05680.t1_RNL	Segmental replication
2	itb02g14470.t1_N	itb05g27670.t1_N	Segmental replication
3	itb14g02120.t1_CNL	itb07g08140.t1_CNL	Segmental replication
4	itb01g06350.t1_NL	itb01g06350.t2_NL	Tandem
5	itb01g06350.t2_NL	itb01g06350.t3_NL	Tandem
6	itb01g07400.t1_N	itb01g07410.t1_CNL	Tandem
7	itb01g07470.t1_CNL	itb01g07480.t1_CNL	Tandem
8	itb01g07510.t1_N	itb01g07510.t2_N	Tandem
9	itb01g07800.t1_CNL	itb01g07810.t1_NL	Tandem
10	itb01g10030.t1_TN	itb01g10030.t2_TN	Tandem
11	itb01g10030.t2_TN	itb01g10030.t3_TN	Tandem
12	itb01g14650.t1_CNL	itb01g14650.t2_CNL	Tandem
13	itb01g14650.t2_CNL	itb01g14650.t3_CNL	Tandem
14	itb02g07080.t2_RNL	itb02g07080.t1_RNL	Tandem
15	itb02g07080.t1_RNL	itb02g07090.t1_RNL	Tandem
16	itb02g07090.t1_RNL	itb02g07090.t2_RNL	Tandem
17	itb03g20750.t1_CNL	itb03g20750.t2_CNL	Tandem
18	itb03g20750.t2_CNL	itb03g20750.t3_CNL	Tandem
19	itb03g20750.t3_CNL	itb03g20750.t4_CNL	Tandem
20	itb03g20750.t4_CNL	itb03g20750.t5_CNL	Tandem
21	itb03g21110.t1_CNL	itb03g21110.t2_NL	Tandem
22	itb03g21180.t2_CNL	itb03g21180.t1_NL	Tandem
23	itb03g21200.t1_CNL	itb03g21200.t2_CNL	Tandem
24	itb03g21380.t1_RN	itb03g21390.t1_CNL	Tandem
25	itb03g21600.t1_CNL	itb03g21600.t2_CNL	Tandem
26	itb03g21600.t2_CNL	itb03g21610.t1_NL	Tandem
27	itb03g21610.t1_NL	itb03g21620.t1_NL	Tandem
28	itb03g21640.t1_CNL	itb03g21640.t2_CNL	Tandem
29	itb03g21640.t2_CNL	itb03g21640.t3_CNL	Tandem
30	itb03g21640.t3_CNL	itb03g21650.t1_NL	Tandem
31	itb03g21660.t2_CNL	itb03g21660.t3_CNL	Tandem
32	itb03g21660.t3_CNL	itb03g21660.t4_CNL	Tandem
33	itb03g21660.t4_CNL	itb03g21660.t5_CNL	Tandem
34	itb03g21660.t5_CNL	itb03g21660.t6_CNL	Tandem
35	itb03g21660.t6_CNL	itb03g21660.t7_CNL	Tandem
36	itb03g22340.t1_CN	itb03g22350.t1_N	Tandem
37	itb03g22350.t1_N	itb03g22360.t1_CNL	Tandem
38	itb03g22640.t1_CN	itb03g22650.t1_CN	Tandem
39	itb03g22650.t1_CN	itb03g22660.t1_CN	Tandem
40	itb03g22660.t1_CN	itb03g22670.t1_N	Tandem
41	itb04g01280.t1_CN	itb04g01280.t2_CN	Tandem
42	itb04g01280.t2_CN	itb04g01280.t3_CN	Tandem
43	itb04g01330.t10_CNL	itb04g01330.t11_CNL	Tandem
44	itb04g01330.t1_CNL	itb04g01330.t10_CNL	Tandem
45	itb04g01330.t11_CNL	itb04g01330.t12_CNL	Tandem
46	itb04g01330.t12_CNL	itb04g01330.t13_CNL	Tandem
47	itb04g01330.t2_CN	itb04g01330.t3_CN	Tandem
48	itb04g01330.t3_CN	itb04g01330.t4_CN	Tandem
49	itb04g01330.t4_CN	itb04g01330.t5_CN	Tandem
50	itb04g01330.t5_CN	itb04g01330.t6_CN	Tandem
51	itb04g01330.t7_CNL	itb04g01330.t8_CNL	Tandem
52	itb04g01330.t8_CNL	itb04g01330.t9_CNL	Tandem
53	itb04g01920.t1_TNL	itb04g01920.t2_TNL	Tandem
54	itb04g01940.t1_TNL	itb04g01940.t3_NL	Tandem
55	itb04g01970.t1_NL	itb04g01970.t2_N	Tandem
56	itb04g01970.t2_N	itb04g01970.t3_N	Tandem
57	itb04g01980.t1_TNL	itb04g01980.t3_TNL	Tandem
58	itb04g01980.t5_TNL	itb04g01980.t2_TNL	Tandem
59	itb04g01980.t3_TNL	itb04g01980.t4_TNL	Tandem
60	itb04g01980.t4_TNL	itb04g01980.t6_TNL	Tandem
61	itb04g01980.t6_TNL	itb04g01980.t5_TNL	Tandem
62	itb04g04590.t2_CNL	itb04g04590.t1_CNL	Tandem
63	itb04g04590.t1_CNL	itb04g04590.t3_CNL	Tandem
64	itb04g04590.t3_CNL	itb04g04600.t1_CNL	Tandem
65	itb04g04600.t1_CNL	itb04g04610.t1_CNL	Tandem
66	itb04g04610.t1_CNL	itb04g04620.t1_CNL	Tandem
67	itb04g05540.t1_CN	itb04g05540.t2_CNL	Tandem
68	itb04g05540.t2_CNL	itb04g05540.t3_CNL	Tandem
69	itb04g05560.t1_NL	itb04g05570.t1_NL	Tandem
70	itb04g05670.t1_NL	itb04g05690.t1_NL	Tandem
71	itb04g09690.t1_NL	itb04g09700.t1_NL	Tandem
72	itb04g12140.t1_CNL	itb04g12140.t2_CNL	Tandem
73	itb04g12140.t2_CNL	itb04g12140.t3_CN	Tandem
74	itb04g12150.t1_CN	itb04g12150.t2_CN	Tandem
75	itb04g12150.t2_CN	itb04g12150.t3_CNL	Tandem
76	itb04g12150.t3_CNL	itb04g12150.t4_CNL	Tandem
77	itb04g12150.t4_CNL	itb04g12150.t5_CN	Tandem
78	itb04g21750.t2_TNL	itb04g21750.t1_TNL	Tandem
79	itb05g05980.t1_CNL	itb05g05980.t2_CNL	Tandem
80	itb05g05980.t2_CNL	itb05g05980.t3_CNL	Tandem
81	itb05g05980.t3_CNL	itb05g06010.t1_NL	Tandem
82	itb05g12330.t1_TN	itb05g12330.t2_TN	Tandem
83	itb05g12330.t2_TN	itb05g12330.t3_TN	Tandem
84	itb06g02240.t1_CNL	itb06g02240.t2_CNL	Tandem
85	itb06g02840.t1_NL	itb06g02850.t1_NL	Tandem
86	itb06g02850.t1_NL	itb06g02850.t2_NL	Tandem
87	itb06g02850.t2_NL	itb06g02850.t3_NL	Tandem
88	itb06g03030.t1_NL	itb06g03030.t2_NL	Tandem
89	itb06g03940.t1_NL	itb06g03940.t2_NL	Tandem
90	itb06g08030.t1_NL	itb06g08030.t2_NL	Tandem
91	itb06g08030.t2_NL	itb06g08030.t3_NL	Tandem
92	itb06g10150.t1_CNL	itb06g10150.t2_CNL	Tandem
93	itb06g10150.t2_CNL	itb06g10170.t1_NL	Tandem
94	itb06g10170.t1_NL	itb06g10180.t1_CN	Tandem
95	itb06g10180.t1_CN	itb06g10190.t1_CNL	Tandem
96	itb06g10990.t1_CNL	itb06g10990.t2_CNL	Tandem
97	itb06g10990.t2_CNL	itb06g10990.t3_CNL	Tandem
98	itb06g10990.t3_CNL	itb06g10990.t4_CNL	Tandem
99	itb06g10990.t4_CNL	itb06g11000.t1_NL	Tandem
100	itb06g18980.t1_CNL	itb06g18980.t3_CNL	Tandem
101	itb06g18980.t3_CNL	itb06g18980.t2_CNL	Tandem
102	itb07g02680.t1_TNL	itb07g02680.t2_TNL	Tandem
103	itb07g02730.t1_TN	itb07g02730.t2_TN	Tandem
104	itb07g06080.t1_TNL	itb07g06090.t1_NL	Tandem
105	itb07g07970.t1_CNL	itb07g07980.t1_CN	Tandem
106	itb07g07980.t1_CN	itb07g07980.t2_N	Tandem
107	itb07g08140.t1_CNL	itb07g08140.t2_NL	Tandem
108	itb07g13230.t1_NL	itb07g13230.t2_NL	Tandem
109	itb07g21670.t1_TNL	itb07g21670.t2_TNL	Tandem
110	itb07g21670.t2_TNL	itb07g21670.t3_TNL	Tandem
111	itb07g21690.t1_NL	itb07g21690.t2_NL	Tandem
112	itb07g21830.t2_NL	itb07g21830.t1_NL	Tandem
113	itb07g21830.t1_NL	itb07g21830.t7_NL	Tandem
114	itb07g23020.t1_CNL	itb07g23030.t1_CNL	Tandem
115	itb07g23050.t1_CN	itb07g23060.t1_CNL	Tandem
116	itb07g23080.t1_CNL	itb07g23090.t1_N	Tandem
117	itb07g23100.t1_CNL	itb07g23100.t2_CNL	Tandem
118	itb08g12990.t1_NL	itb08g12990.t2_NL	Tandem
119	itb08g12990.t3_TNL	itb08g12990.t1_NL	Tandem
120	itb09g17390.t1_TNL	itb09g17390.t2_TNL	Tandem
121	itb09g17390.t2_TNL	itb09g17390.t3_TNL	Tandem
122	itb09g17390.t3_TNL	itb09g17390.t4_TNL	Tandem
123	itb09g17390.t4_TNL	itb09g17390.t5_TNL	Tandem
124	itb09g17390.t5_TNL	itb09g17390.t6_TN	Tandem
125	itb09g21600.t1_NL	itb09g21610.t1_CNL	Tandem
126	itb09g25130.t1_CNL	itb09g25130.t2_CNL	Tandem
127	itb09g28370.t1_CNL	itb09g28380.t1_CNL	Tandem
128	itb09g28380.t1_CNL	itb09g28390.t1_CNL	Tandem
129	itb09g28520.t1_CNL	itb09g28530.t1_NL	Tandem
130	itb09g28560.t1_CNL	itb09g28580.t1_CNL	Tandem
131	itb10g02120.t1_NL	itb10g02120.t2_NL	Tandem
132	itb10g02120.t2_NL	itb10g02120.t3_NL	Tandem
133	itb10g07390.t1_TNL	itb10g07390.t2_TN	Tandem
134	itb10g07390.t3_TNL	itb10g07390.t1_TNL	Tandem
135	itb10g08780.t1_TNL	itb10g08780.t2_TNL	Tandem
136	itb11g20390.t1_CNL	itb11g20390.t2_CNL	Tandem
137	itb11g20390.t2_CNL	itb11g20390.t3_CNL	Tandem
138	itb11g21750.t1_CNL	itb11g21750.t2_CNL	Tandem
139	itb11g21750.t2_CNL	itb11g21750.t3_CNL	Tandem
140	itb11g22130.t1_NL	itb11g22140.t1_N	Tandem
141	itb11g22190.t1_N	itb11g22190.t2_N	Tandem
142	itb11g22190.t2_N	itb11g22190.t3_N	Tandem
143	itb11g22190.t3_N	itb11g22210.t1_CN	Tandem
144	itb11g22210.t1_CN	itb11g22210.t2_CN	Tandem
145	itb11g22210.t2_CN	itb11g22210.t3_CN	Tandem
146	itb11g22300.t1_N	itb11g22310.t1_NL	Tandem
147	itb11g22360.t1_NL	itb11g22370.t1_N	Tandem
148	itb11g22380.t1_CNL	itb11g22400.t1_CN	Tandem
149	itb11g22400.t1_CN	itb11g22410.t2_CNL	Tandem
150	itb11g22410.t2_CNL	itb11g22410.t1_CNL	Tandem
151	itb11g22460.t1_NL	itb11g22460.t2_NL	Tandem
152	itb12g05680.t1_RNL	itb12g05680.t2_RNL	Tandem
153	itb12g05680.t2_RNL	itb12g05690.t1_RNL	Tandem
154	itb12g16960.t1_RNL	itb12g16960.t2_RNL	Tandem
155	itb12g21830.t1_TNL	itb12g21830.t2_TNL	Tandem
156	itb12g21870.t1_TNL	itb12g21870.t2_NL	Tandem
157	itb12g21870.t2_NL	itb12g21870.t3_TNL	Tandem
158	itb12g21870.t3_TNL	itb12g21870.t4_TNL	Tandem
159	itb13g01010.t1_CNL	itb13g01020.t1_NL	Tandem
160	itb13g01020.t1_NL	itb13g01030.t1_NL	Tandem
161	itb13g01030.t1_NL	itb13g01040.t1_NL	Tandem
162	itb13g01040.t1_NL	itb13g01050.t1_CNL	Tandem
163	itb13g01050.t1_CNL	itb13g01050.t2_CNL	Tandem
164	itb13g01060.t1_CN	itb13g01060.t2_CN	Tandem
165	itb13g01060.t2_CN	itb13g01070.t1_N	Tandem
166	itb13g01200.t1_N	itb13g01200.t2_N	Tandem
167	itb13g01200.t2_N	itb13g01200.t3_N	Tandem
168	itb13g01200.t3_N	itb13g01210.t1_N	Tandem
169	itb13g01280.t1_CN	itb13g01280.t2_CN	Tandem
170	itb13g02030.t1_CNL	itb13g02030.t2_CNL	Tandem
171	itb13g02190.t1_CNL	itb13g02190.t2_CNL	Tandem
172	itb13g02190.t2_CNL	itb13g02190.t3_CNL	Tandem
173	itb13g02260.t1_N	itb13g02270.t1_CN	Tandem
174	itb13g02310.t1_NL	itb13g02320.t1_CN	Tandem
175	itb13g02320.t1_CN	itb13g02320.t3_CN	Tandem
176	itb13g02320.t3_CN	itb13g02320.t2_CN	Tandem
177	itb13g02700.t1_CN	itb13g02730.t1_CN	Tandem
178	itb13g02730.t1_CN	itb13g02750.t1_N	Tandem
179	itb13g02840.t1_NL	itb13g02850.t1_NL	Tandem
180	itb13g03390.t1_CNL	itb13g03430.t1_CNL	Tandem
181	itb13g05490.t1_CNL	itb13g05500.t1_NL	Tandem
182	itb13g05500.t1_NL	itb13g05510.t1_NL	Tandem
183	itb13g11890.t1_CNL	itb13g11890.t2_CNL	Tandem
184	itb13g11890.t2_CNL	itb13g11890.t3_CNL	Tandem
185	itb13g16550.t1_CNL	itb13g16550.t2_CNL	Tandem
186	itb13g17870.t1_NL	itb13g17870.t2_NL	Tandem
187	itb13g25600.t3_NL	itb13g25600.t1_NL	Tandem
188	itb13g25600.t2_NL	itb13g25600.t3_NL	Tandem
189	itb14g00300.t1_NL	itb14g00300.t2_NL	Tandem
190	itb14g00320.t1_CNL	itb14g00320.t2_CNL	Tandem
191	itb14g01720.t1_CNL	itb14g01720.t2_NL	Tandem
192	itb14g01720.t2_NL	itb14g01730.t1_CNL	Tandem
193	itb14g01730.t1_CNL	itb14g01730.t2_CNL	Tandem
194	itb14g01730.t2_CNL	itb14g01730.t3_NL	Tandem
195	itb14g02140.t1_CN	itb14g02140.t2_CN	Tandem
196	itb14g02150.t1_CNL	itb14g02150.t2_CNL	Tandem
197	itb14g04000.t1_N	itb14g04000.t2_N	Tandem
198	itb14g04000.t4_N	itb14g04000.t1_N	Tandem
199	itb14g04000.t3_N	itb14g04000.t4_N	Tandem
200	itb14g04020.t1_NL	itb14g04020.t2_NL	Tandem
201	itb14g04020.t2_NL	itb14g04020.t3_NL	Tandem
202	itb14g04020.t3_NL	itb14g04020.t4_NL	Tandem
203	itb14g04020.t4_NL	itb14g04020.t5_N	Tandem
204	itb14g04100.t1_NL	itb14g04100.t2_N	Tandem
205	itb14g04100.t2_N	itb14g04100.t3_N	Tandem
206	itb14g04770.t1_N	itb14g04790.t1_NL	Tandem
207	itb14g04970.t1_CNL	itb14g04970.t2_NL	Tandem
208	itb14g05120.t1_NL	itb14g05130.t1_NL	Tandem
209	itb14g05130.t1_NL	itb14g05140.t1_NL	Tandem
210	itb14g05140.t1_NL	itb14g05150.t1_CNL	Tandem
211	itb14g05150.t1_CNL	itb14g05160.t1_NL	Tandem
212	itb14g11580.t1_N	itb14g11590.t1_N	Tandem
213	itb14g12180.t1_NL	itb14g12180.t2_NL	Tandem
214	itb15g00170.t1_CN	itb15g00170.t2_CN	Tandem
215	itb15g11010.t1_NL	itb15g11010.t2_NL	Tandem
216	itb15g11010.t2_NL	itb15g11010.t3_NL	Tandem
217	itb15g11050.t1_CNL	itb15g11060.t1_NL	Tandem
218	itb15g11200.t1_NL	itb15g11200.t2_NL	Tandem
219	itb15g16600.t1_TN	itb15g16600.t2_TN	Tandem
220	itb15g16600.t2_TN	itb15g16600.t3_TN	Tandem
221	itb15g16600.t3_TN	itb15g16600.t4_TN	Tandem
222	itb15g19060.t1_CNL	itb15g19100.t1_NL	Tandem
223	itb15g19130.t1_NL	itb15g19130.t2_NL	Tandem
224	itb15g22130.t1_TNL	itb15g22130.t2_TNL	Tandem
225	itb15g22130.t2_TNL	itb15g22130.t3_TNL	Tandem
226	itb15g22130.t3_TNL	itb15g22130.t4_TNL	Tandem
227	itb15g22780.t1_N	itb15g22790.t1_N	Tandem
228	itb15g22850.t1_CNL	itb15g22850.t2_NL	Tandem
229	itb15g22940.t1_NL	itb15g22950.t1_NL	Tandem
230	itb15g23010.t1_NL	itb15g23010.t2_NL	Tandem
231	itb15g23030.t1_NL	itb15g23040.t1_NL	Tandem
232	itb15g23120.t1_NL	itb15g23130.t2_NL	Tandem
233	itb15g23130.t2_NL	itb15g23130.t1_NL	Tandem
234	itb15g23280.t1_CNL	itb15g23290.t1_N	Tandem
235	itb15g23290.t1_N	itb15g23300.t1_NL	Tandem
236	itb15g23300.t1_NL	itb15g23310.t1_NL	Tandem
237	itb15g23380.t1_NL	itb15g23400.t1_NL	Tandem
238	itb15g23410.t1_NL	itb15g23420.t1_NL	Tandem
239	itb15g23420.t1_NL	itb15g23430.t1_NL	Tandem
240	itb15g23430.t1_NL	itb15g23440.t1_NL	Tandem
241	itb15g23440.t1_NL	itb15g23450.t1_NL	Tandem

## Sheet: I. nil
NO.	Seq_1	Seq_2	Duplication type
1	XP_019164823.1_CN	XP_019160265.1_CN	Segmental replication
2	XP_019171034.1_CN	XP_019155095.1_CN	Segmental replication
3	XP_019171042.1_CN	XP_019155101.1_CNL	Segmental replication
4	XP_019171059.1_CN	XP_019155108.1_N	Segmental replication
5	XP_019149938.1_N	XP_019149849.1_N	Tandem
6	XP_019149899.1_TN	XP_019149900.1_TN	Tandem
7	XP_019149900.1_TN	XP_019149903.1_TN	Tandem
8	XP_019149902.1_TN	XP_019149901.1_TN	Tandem
9	XP_019149905.1_TN	XP_019149906.1_TNL	Tandem
10	XP_019149907.1_TN	XP_019149908.1_TN	Tandem
11	XP_019149939.1_N	XP_019149940.1_N	Tandem
12	XP_019149940.1_N	XP_019149941.1_N	Tandem
13	XP_019150045.1_N	XP_019150046.1_N	Tandem
14	XP_019150046.1_N	XP_019150047.1_N	Tandem
15	XP_019150047.1_N	XP_019150049.1_N	Tandem
16	XP_019150049.1_N	XP_019150050.1_N	Tandem
17	XP_019150050.1_N	XP_019150051.1_N	Tandem
18	XP_019150613.1_CN	XP_019150614.1_CN	Tandem
19	XP_019151055.1_TNL	XP_019150985.1_TNL	Tandem
20	XP_019150986.1_TNL	XP_019150987.1_TN	Tandem
21	XP_019150989.1_TN	XP_019151053.1_TN	Tandem
22	XP_019151053.1_TN	XP_019151054.1_TN	Tandem
23	XP_019151294.1_CNL	XP_019151302.1_CNL	Tandem
24	XP_019151302.1_CNL	XP_019151312.1_CNL	Tandem
25	XP_019151312.1_CNL	XP_019151320.1_CNL	Tandem
26	XP_019151320.1_CNL	XP_019151330.1_CNL	Tandem
27	XP_019151350.1_TN	XP_019151351.1_TN	Tandem
28	XP_019151762.1_N	XP_019151763.1_N	Tandem
29	XP_019151769.1_N	XP_019151762.1_N	Tandem
30	XP_019151763.1_N	XP_019151764.1_N	Tandem
31	XP_019151765.1_N	XP_019151766.1_N	Tandem
32	XP_019151766.1_N	XP_019151767.1_N	Tandem
33	XP_019151767.1_N	XP_019151769.1_N	Tandem
34	XP_019152127.1_CN	XP_019151864.1_CN	Tandem
35	XP_019151935.1_TN	XP_019152025.1_TN	Tandem
36	XP_019152026.1_TN	XP_019151936.1_TNL	Tandem
37	XP_019152025.1_TN	XP_019152026.1_TN	Tandem
38	XP_019153229.1_CNL	XP_019153230.1_CNL	Tandem
39	XP_019153872.1_CNL	XP_019153874.1_CN	Tandem
40	XP_019153874.1_CN	XP_019153996.1_CNL	Tandem
41	XP_019153966.1_CN	XP_019153967.1_CN	Tandem
42	XP_019153994.1_CNL	XP_019153995.1_CNL	Tandem
43	XP_019153996.1_CNL	XP_019153994.1_CNL	Tandem
44	XP_019154435.1_CN	XP_019154321.1_CN	Tandem
45	XP_019154379.1_N	XP_019154378.1_N	Tandem
46	XP_019154380.1_N	XP_019154381.1_N	Tandem
47	XP_019154381.1_N	XP_019154382.1_N	Tandem
48	XP_019154383.1_N	XP_019154385.1_N	Tandem
49	XP_019154385.1_N	XP_019154386.1_N	Tandem
50	XP_019154386.1_N	XP_019154387.1_N	Tandem
51	XP_019154387.1_N	XP_019154388.1_N	Tandem
52	XP_019154431.1_CN	XP_019154432.1_CN	Tandem
53	XP_019154432.1_CN	XP_019154433.1_CN	Tandem
54	XP_019154433.1_CN	XP_019154434.1_CN	Tandem
55	XP_019154434.1_CN	XP_019154435.1_CN	Tandem
56	XP_019154437.1_CNL	XP_019154438.1_CNL	Tandem
57	XP_019154439.1_CN	XP_019154437.1_CNL	Tandem
58	XP_019154476.1_CN	XP_019154473.1_CN	Tandem
59	XP_019154474.1_CN	XP_019154476.1_CN	Tandem
60	XP_019154981.1_CN	XP_019154982.1_CN	Tandem
61	XP_019154982.1_CN	XP_019154983.1_CN	Tandem
62	XP_019155079.1_CN	XP_019155080.1_CN	Tandem
63	XP_019155080.1_CN	XP_019155081.1_CN	Tandem
64	XP_019155084.1_N	XP_019155085.1_N	Tandem
65	XP_019155417.1_TN	XP_019155420.1_TN	Tandem
66	XP_019155420.1_TN	XP_019155418.1_TNL	Tandem
67	XP_019155490.1_TNL	XP_019155491.1_TNL	Tandem
68	XP_019156822.1_CN	XP_019156823.1_CN	Tandem
69	XP_019157499.1_TN	XP_019157500.1_TN	Tandem
70	XP_019157640.1_CN	XP_019157641.1_CN	Tandem
71	XP_019157667.1_N	XP_019157649.1_N	Tandem
72	XP_019157649.1_N	XP_019157668.1_CN	Tandem
73	XP_019157669.1_CN	XP_019157671.1_CN	Tandem
74	XP_019157671.1_CN	XP_019157670.1_CN	Tandem
75	XP_019158108.1_TNL	XP_019158109.1_TNL	Tandem
76	XP_019158274.1_N	XP_019158275.1_N	Tandem
77	XP_019158275.1_N	XP_019158276.1_N	Tandem
78	XP_019160083.1_CN	XP_019160084.1_CN	Tandem
79	XP_019160189.1_CNL	XP_019160187.1_CN	Tandem
80	XP_019160338.1_CNL	XP_019160189.1_CNL	Tandem
81	XP_019160252.1_NL	XP_019160253.1_NL	Tandem
82	XP_019160253.1_NL	XP_019160254.1_NL	Tandem
83	XP_019160254.1_NL	XP_019160255.1_NL	Tandem
84	XP_019160255.1_NL	XP_019160256.1_NL	Tandem
85	XP_019160265.1_CN	XP_019160266.1_CN	Tandem
86	XP_019160337.1_CNL	XP_019160338.1_CNL	Tandem
87	XP_019160586.1_CN	XP_019160587.1_CN	Tandem
88	XP_019161773.1_N	XP_019161774.1_N	Tandem
89	XP_019161774.1_N	XP_019161775.1_N	Tandem
90	XP_019161775.1_N	XP_019161776.1_N	Tandem
91	XP_019162469.1_CN	XP_019162224.1_CN	Tandem
92	XP_019162360.1_CNL	XP_019162361.1_CNL	Tandem
93	XP_019162466.1_CN	XP_019162467.1_CN	Tandem
94	XP_019162468.1_CN	XP_019162469.1_CN	Tandem
95	XP_019163625.1_CN	XP_019163632.1_CN	Tandem
96	XP_019164173.1_N	XP_019164174.1_N	Tandem
97	XP_019164174.1_N	XP_019164175.1_N	Tandem
98	XP_019164175.1_N	XP_019164176.1_N	Tandem
99	XP_019164176.1_N	XP_019164177.1_N	Tandem
100	XP_019164177.1_N	XP_019164178.1_N	Tandem
101	XP_019164379.1_CNL	XP_019164317.1_CNL	Tandem
102	XP_019164317.1_CNL	XP_019164380.1_CN	Tandem
103	XP_019164374.1_CNL	XP_019164375.1_CNL	Tandem
104	XP_019164375.1_CNL	XP_019164376.1_CNL	Tandem
105	XP_019164376.1_CNL	XP_019164377.1_CNL	Tandem
106	XP_019164377.1_CNL	XP_019164378.1_CNL	Tandem
107	XP_019164492.1_N	XP_019164493.1_N	Tandem
108	XP_019164493.1_N	XP_019164494.1_N	Tandem
109	XP_019164494.1_N	XP_019164495.1_N	Tandem
110	XP_019164495.1_N	XP_019164496.1_N	Tandem
111	XP_019164496.1_N	XP_019164497.1_N	Tandem
112	XP_019164548.1_CN	XP_019164549.1_CN	Tandem
113	XP_019164549.1_CN	XP_019164550.1_CN	Tandem
114	XP_019164550.1_CN	XP_019164551.1_CN	Tandem
115	XP_019164729.1_N	XP_019164736.1_N	Tandem
116	XP_019164820.1_CN	XP_019164821.1_CN	Tandem
117	XP_019164823.1_CN	XP_019164824.1_CN	Tandem
118	XP_019164860.1_CN	XP_019164823.1_CN	Tandem
119	XP_019164857.1_CNL	XP_019164858.1_CNL	Tandem
120	XP_019164859.1_CN	XP_019164860.1_CN	Tandem
121	XP_019164861.1_CN	XP_019164862.1_CN	Tandem
122	XP_019166802.1_CN	XP_019166803.1_CN	Tandem
123	XP_019166803.1_CN	XP_019166804.1_CN	Tandem
124	XP_019166804.1_CN	XP_019166805.1_CN	Tandem
125	XP_019166805.1_CN	XP_019166807.1_CN	Tandem
126	XP_019166808.1_CN	XP_019166809.1_CN	Tandem
127	XP_019167958.1_CNL	XP_019167959.1_CNL	Tandem
128	XP_019167981.1_N	XP_019167982.1_N	Tandem
129	XP_019168420.1_TN	XP_019168421.1_TN	Tandem
130	XP_019170714.1_CN	XP_019170549.1_CN	Tandem
131	XP_019170557.1_CN	XP_019170838.1_CN	Tandem
132	XP_019170719.1_N	XP_019170716.1_CN	Tandem
133	XP_019170831.1_CN	XP_019170832.1_CN	Tandem
134	XP_019170832.1_CN	XP_019170833.1_CN	Tandem
135	XP_019170833.1_CN	XP_019170834.1_CN	Tandem
136	XP_019171029.1_CN	XP_019171030.1_CN	Tandem
137	XP_019171034.1_CN	XP_019171035.1_CN	Tandem
138	XP_019171302.1_N	XP_019171303.1_N	Tandem
139	XP_019171303.1_N	XP_019171307.1_N	Tandem
140	XP_019171304.1_CN	XP_019171305.1_CN	Tandem
141	XP_019171307.1_N	XP_019171306.1_N	Tandem
142	XP_019173741.1_CNL	XP_019173742.1_CNL	Tandem
143	XP_019173958.1_CN	XP_019173959.1_CNL	Tandem
144	XP_019173961.1_N	XP_019173958.1_CN	Tandem
145	XP_019173960.1_CN	XP_019173961.1_N	Tandem
146	XP_019175457.1_CN	XP_019175458.1_CN	Tandem
147	XP_019175458.1_CN	XP_019175459.1_CN	Tandem
148	XP_019175689.1_CN	XP_019175690.1_CN	Tandem
149	XP_019175694.1_NL	XP_019175695.1_N	Tandem
150	XP_019175716.1_CN	XP_019175717.1_CN	Tandem
151	XP_019175717.1_CN	XP_019175718.1_CN	Tandem
152	XP_019175718.1_CN	XP_019175719.1_CN	Tandem
153	XP_019175885.1_NL	XP_019175900.1_CNL	Tandem
154	XP_019175920.1_NL	XP_019175921.1_NL	Tandem
155	XP_019176535.1_TNL	XP_019176536.1_NL	Tandem
156	XP_019176879.1_N	XP_019176881.1_CN	Tandem
157	XP_019176945.1_N	XP_019176946.1_N	Tandem
158	XP_019176946.1_N	XP_019176947.1_N	Tandem
159	XP_019176947.1_N	XP_019176948.1_N	Tandem
160	XP_019177033.1_CN	XP_019177034.1_CN	Tandem
161	XP_019177034.1_CN	XP_019177036.1_CN	Tandem
162	XP_019177036.1_CN	XP_019177037.1_CN	Tandem
163	XP_019177037.1_CN	XP_019177039.1_CN	Tandem
164	XP_019177086.1_CN	XP_019177087.1_CN	Tandem
165	XP_019177087.1_CN	XP_019177088.1_CN	Tandem
166	XP_019177088.1_CN	XP_019177089.1_CN	Tandem
167	XP_019177089.1_CN	XP_019177090.1_CN	Tandem
168	XP_019177613.1_N	XP_019177614.1_N	Tandem
169	XP_019177614.1_N	XP_019177615.1_N	Tandem
170	XP_019177632.1_CN	XP_019177627.1_CN	Tandem
171	XP_019177647.1_N	XP_019177628.1_CN	Tandem
172	XP_019177629.1_CN	XP_019177631.1_CN	Tandem
173	XP_019177631.1_CN	XP_019177632.1_CN	Tandem
174	XP_019177634.1_N	XP_019177635.1_N	Tandem
175	XP_019177635.1_N	XP_019177636.1_N	Tandem
176	XP_019177636.1_N	XP_019177637.1_N	Tandem
177	XP_019177637.1_N	XP_019177638.1_N	Tandem
178	XP_019177640.1_N	XP_019177641.1_N	Tandem
179	XP_019178849.1_CNL	XP_019178850.1_CNL	Tandem
180	XP_019178930.1_N	XP_019178922.1_NL	Tandem
181	XP_019178927.1_CN	XP_019178928.1_CN	Tandem
182	XP_019178928.1_CN	XP_019178929.1_CN	Tandem
183	XP_019178929.1_CN	XP_019178930.1_N	Tandem
184	XP_019178935.1_CNL	XP_019178936.1_CNL	Tandem
185	XP_019178936.1_CNL	XP_019178937.1_CNL	Tandem
186	XP_019178945.1_TNL	XP_019178946.1_TNL	Tandem
187	XP_019178946.1_TNL	XP_019178947.1_TNL	Tandem
188	XP_019179339.1_TN	XP_019179340.1_TN	Tandem
189	XP_019179340.1_TN	XP_019179341.1_TN	Tandem
190	XP_019179341.1_TN	XP_019179342.1_TN	Tandem
191	XP_019179342.1_TN	XP_019179343.1_TN	Tandem
192	XP_019179415.1_TN	XP_019179417.1_TN	Tandem
193	XP_019179417.1_TN	XP_019179416.1_N	Tandem
194	XP_019179418.1_TNL	XP_019179419.1_TNL	Tandem
195	XP_019179596.1_CNL	XP_019179597.1_CNL	Tandem
196	XP_019179888.1_CN	XP_019179889.1_CN	Tandem
197	XP_019179954.1_CN	XP_019179937.1_CN	Tandem
198	XP_019179957.1_N	XP_019179958.1_N	Tandem
199	XP_019179958.1_N	XP_019179959.1_N	Tandem
200	XP_019179985.1_CN	XP_019179986.1_CN	Tandem
201	XP_019180015.1_CN	XP_019180014.1_CN	Tandem
202	XP_019180017.1_CN	XP_019180016.1_CN	Tandem
203	XP_019180592.1_N	XP_019180594.1_N	Tandem
204	XP_019181311.1_CN	XP_019181312.1_CN	Tandem
205	XP_019181332.1_CN	XP_019181333.1_CN	Tandem
206	XP_019181333.1_CN	XP_019181334.1_CN	Tandem
207	XP_019181659.1_N	XP_019181660.1_N	Tandem
208	XP_019181843.1_CN	XP_019181844.1_CN	Tandem
209	XP_019181847.1_N	XP_019181848.1_N	Tandem
210	XP_019181848.1_N	XP_019181849.1_N	Tandem
211	XP_019181849.1_N	XP_019181850.1_N	Tandem
212	XP_019181850.1_N	XP_019181851.1_N	Tandem
213	XP_019181851.1_N	XP_019181853.1_N	Tandem
214	XP_019181887.1_CN	XP_019181888.1_CN	Tandem
215	XP_019181888.1_CN	XP_019181889.1_CN	Tandem
216	XP_019183152.1_CN	XP_019181933.1_CN	Tandem
217	XP_019182189.1_N	XP_019182176.1_N	Tandem
218	XP_019182369.1_N	XP_019182370.1_N	Tandem
219	XP_019182370.1_N	XP_019182371.1_N	Tandem
220	XP_019182371.1_N	XP_019182372.1_N	Tandem
221	XP_019182372.1_N	XP_019182373.1_N	Tandem
222	XP_019183855.1_CN	XP_019183856.1_CN	Tandem
223	XP_019183863.1_CN	XP_019183855.1_CN	Tandem
224	XP_019183856.1_CN	XP_019183857.1_CN	Tandem
225	XP_019183858.1_CN	XP_019183859.1_CN	Tandem
226	XP_019183859.1_CN	XP_019183860.1_CN	Tandem
227	XP_019183860.1_CN	XP_019183861.1_CN	Tandem
228	XP_019183861.1_CN	XP_019183862.1_N	Tandem
229	XP_019183870.1_CN	XP_019183871.1_N	Tandem
230	XP_019184198.1_CNL	XP_019184199.1_CN	Tandem
231	XP_019184314.1_N	XP_019184315.1_N	Tandem
232	XP_019184315.1_N	XP_019184316.1_N	Tandem
233	XP_019184558.1_CN	XP_019184559.1_CN	Tandem
234	XP_019185759.1_CN	XP_019185739.1_CN	Tandem
235	XP_019185751.1_CN	XP_019185759.1_CN	Tandem
236	XP_019191736.1_CN	XP_019185751.1_CN	Tandem
237	XP_019186209.1_NL	XP_019186210.1_NL	Tandem
238	XP_019186671.1_CN	XP_019186667.1_CN	Tandem
239	XP_019186667.1_CN	XP_019186674.1_N	Tandem
240	XP_019186668.1_CN	XP_019186670.1_CN	Tandem
241	XP_019186805.1_CNL	XP_019186777.1_CNL	Tandem
242	XP_019186788.1_CNL	XP_019186797.1_CNL	Tandem
243	XP_019186797.1_CNL	XP_019186805.1_CNL	Tandem
244	XP_019188216.1_CN	XP_019188217.1_CN	Tandem
245	XP_019188217.1_CN	XP_019188218.1_CN	Tandem
246	XP_019188466.1_CN	XP_019188467.1_CN	Tandem
247	XP_019189313.1_TN	XP_019189320.1_TNL	Tandem
248	XP_019189344.1_TN	XP_019189333.1_TN	Tandem
249	XP_019189336.1_TN	XP_019189344.1_TN	Tandem
250	XP_019189527.1_CN	XP_019189578.1_N	Tandem
251	XP_019189569.1_CN	XP_019189535.1_CN	Tandem
252	XP_019189536.1_CN	XP_019189537.1_CN	Tandem
253	XP_019189568.1_CN	XP_019189569.1_CN	Tandem
254	XP_019189570.1_CN	XP_019189568.1_CN	Tandem
255	XP_019189571.1_N	XP_019189572.1_N	Tandem
256	XP_019189572.1_N	XP_019189573.1_N	Tandem
257	XP_019189576.1_N	XP_019189577.1_N	Tandem
258	XP_019189609.1_CN	XP_019189610.1_CN	Tandem
259	XP_019189610.1_CN	XP_019189611.1_CN	Tandem
260	XP_019189611.1_CN	XP_019189612.1_CN	Tandem
261	XP_019189898.1_CN	XP_019189977.1_N	Tandem
262	XP_019189919.1_CN	XP_019189913.1_CN	Tandem
263	XP_019189933.1_CN	XP_019189940.1_CN	Tandem
264	XP_019189948.1_CN	XP_019189933.1_CN	Tandem
265	XP_019189940.1_CN	XP_019189952.1_CN	Tandem
266	XP_019189952.1_CN	XP_019189958.1_CN	Tandem
267	XP_019189958.1_CN	XP_019189972.1_CN	Tandem
268	XP_019189976.1_TNL	XP_019189978.1_CN	Tandem
269	XP_019189986.1_CN	XP_019190017.1_CNL	Tandem
270	XP_019190642.1_N	XP_019190644.1_N	Tandem
271	XP_019191119.1_TN	XP_019191120.1_TN	Tandem
272	XP_019191307.1_CNL	XP_019191306.1_CNL	Tandem
273	XP_019191547.1_CN	XP_019191548.1_CN	Tandem
274	XP_019191548.1_CN	XP_019191549.1_CN	Tandem
275	XP_019192055.1_CN	XP_019192056.1_CN	Tandem
276	XP_019194046.1_CN	XP_019193138.1_CN	Tandem
277	XP_019194044.1_CN	XP_019194045.1_CN	Tandem
278	XP_019194045.1_CN	XP_019194046.1_CN	Tandem
279	XP_019197940.1_N	XP_019197941.1_N	Tandem
280	XP_019197977.1_CN	XP_019197978.1_CN	Tandem
281	XP_019197978.1_CN	XP_019197979.1_CN	Tandem
282	XP_019197979.1_CN	XP_019197980.1_CN	Tandem
283	XP_019197980.1_CN	XP_019197981.1_CN	Tandem
284	XP_019197981.1_CN	XP_019197982.1_N	Tandem
285	XP_019197983.1_N	XP_019197985.1_N	Tandem
286	XP_019197985.1_N	XP_019197986.1_N	Tandem
287	XP_019198007.1_CN	XP_019198008.1_CN	Tandem
288	XP_019198008.1_CN	XP_019198010.1_CN	Tandem
289	XP_019198009.1_CN	XP_019198012.1_CN	Tandem
290	XP_019198010.1_CN	XP_019198011.1_CN	Tandem
291	XP_019198012.1_CN	XP_019198013.1_CN	Tandem
292	XP_019198229.1_CN	XP_019198230.1_CN	Tandem
293	XP_019198231.1_CN	XP_019198232.1_CN	Tandem
294	XP_019198233.1_CN	XP_019198234.1_CN	Tandem
295	XP_019198234.1_CN	XP_019198235.1_CN	Tandem
296	XP_019198235.1_CN	XP_019198236.1_CN	Tandem
297	XP_019198236.1_CN	XP_019198238.1_CN	Tandem
298	XP_019198239.1_CN	XP_019198240.1_CN	Tandem
299	XP_019198240.1_CN	XP_019198241.1_CN	Tandem
300	XP_019198241.1_CN	XP_019198242.1_CN	Tandem
301	XP_019198244.1_CN	XP_019198245.1_CN	Tandem
302	XP_019200471.1_TNL	XP_019200479.1_TNL	Tandem
303	XP_019200479.1_TNL	XP_019200487.1_TNL	Tandem
304	XP_019200487.1_TNL	XP_019200496.1_TNL	Tandem
305	XP_019200496.1_TNL	XP_019200508.1_TN	Tandem
