# Supplementary material for: Genome-wide comparative analysis of the nucleotide-binding site-encoding genes in four Ipomoea species
Source: Front Plant Sci. 2022 Aug 18;13:960723. doi: 10.3389/fpls.2022.960723 (PMC9434374; doi:10.3389/fpls.2022.960723)
Supplement: Supplementary Table 6 — The syntenic nucleotide-binding site (NBS) gene pairs that are inconsistent with the syntenic chromosomes of the four Ipomoea species. [file Table_6.XLSX]

## Sheet: Sheet1
Table S6 The syntenic NBS gene pairs that inconsistent with the syntenic chromosomes of the four Ipomoea species.
Gene_pair	Gene_name1	Gene_name2
1	g7304.t1	itf13g02100.t1
2	g64010.t1	itf03g27310.t1
3	g7304.t1	itb13g02670.t1
4	g64010.t1	itb03g25530.t1
5	g61633.t1	itb15g11050.t1
6	g61644.t1	itb15g11010.t1
7	g61647.t1	itb15g11250.t1
8	g16341.t1	XP_019150084.1
9	g16344.t1	XP_019150045.1
10	g33700.t1	XP_019173741.1
11	itf15g22810.t1	XP_019162224.1
12	itb15g23700.t1	XP_019162224.1
