# Supplementary material for: Genome-wide comparative analysis of the nucleotide-binding site-encoding genes in four Ipomoea species
Source: Front Plant Sci. 2022 Aug 18;13:960723. doi: 10.3389/fpls.2022.960723 (PMC9434374; doi:10.3389/fpls.2022.960723)
Supplement: Supplementary Table 7 — Nucleotide-binding site (NBS)-encoding orthologous gene groups in the four Ipomoea species. [file Table_7.XLSX]

## Sheet: I. batatas
g9354_CN
g8964_CNL
g8963_CNL
g8270_CNL
g7784_CNL
g7758_CN
g63524_NL
g63368_CNL
g62684_NL
g62021_NL
g61824_CNL
g61554_NL
g60721_CNL
g59028_CNL
g57800_RNL
g54661_RNL
g53896_N
g50774_TNL
g49975_CN
g49969_CN
g49968_CNL
g4317_CNL
g4316_NL
g42975_RNL
g41859_RNL
g41113_TNL
g37983_CNL
g37037_TNL
g3562_CNL
g3551_CNL
g30989_NL
g26501_N
g25249_CN
g24718_NL
g21238_NL
g21213_CNL
g20140_TN
g17251_RNL
g16602_CN
g16481_NL
g16433_CNL
g16344_CNL
g16331_NL
g16154_CNL
g14158_CNL
g13967_CNL
g12691_CNL
g12472_CNL
g12424_CNL
g12386_NL
g12383_CNL
g12118_NL
g12032_CNL
g11972_CNL

## Sheet: I. trifida
itf15g21910.t1_NL
itf15g04690.t1_NL
itf15g00150.t1_CN
itf14g04720.t1_CN
itf14g04520.t1_CNL
itf14g04500.t1_CNL
itf14g02120.t1_CNL
itf14g02040.t1_NL
itf14g01610.t1_CNL
itf14g00270.t1_CNL
itf13g14140.t1_CNL
itf13g12870.t1_CNL
itf13g02410.t1_CN
itf13g01590.t1_NL
itf13g01470.t1_CNL
itf13g01030.t1_CNL
itf13g00790.t1_CNL
itf12g21200.t1_TN
itf12g05370.t1_RNL
itf11g05970.t1_CNL
itf10g05780.t1_TNL
itf10g01290.t1_NL
itf09g15940.t1_RNL
itf09g07950.t1_CNL
itf08g12730.t1_TNL
itf07g07910.t1_CNL
itf07g07900.t1_CNL
itf07g07860.t1_CN
itf07g02520.t1_TNL
itf06g20590.t1_CNL
itf06g13610.t1_NL
itf06g12210.t1_CNL
itf06g10030.t1_NL
itf06g05600.t1_NL
itf06g03570.t1_NL
itf05g06500.t1_CNL
itf04g34230.t1_CNL
itf04g34220.t1_CNL
itf04g10180.t1_CNL
itf04g10000.t1_CN
itf04g08290.t1_CNL
itf04g04450.t1_CNL
itf04g04430.t1_CNL
itf04g00920.t1_CN
itf03g22030.t1_CN
itf02g17590.t1_N
itf02g11640.t1_RNL
itf01g33990.t1_RNL
itf01g24580.t1_RNL

## Sheet: I. triloba
itb15g22720.t1_NL
itb15g04910.t1_NL
itb15g00170.t1_CN
itb14g05160.t1_NL
itb14g04970.t1_CNL
itb14g04730.t1_CNL
itb14g02150.t1_CNL
itb14g02080.t1_NL
itb14g01700.t1_CNL
itb14g00320.t1_CNL
itb13g17890.t1_CNL
itb13g16550.t1_CNL
itb13g03430.t1_CNL
itb13g02110.t1_NL
itb13g01970.t1_NL
itb13g01280.t1_CN
itb13g01010.t1_CNL
itb12g21870.t1_TNL
itb12g05690.t1_RNL
itb11g06190.t1_CNL
itb10g06510.t1_TNL
itb10g01210.t1_CNL
itb09g16940.t1_RNL
itb09g08620.t1_CNL
itb08g15660.t1_NL
itb07g08140.t1_CNL
itb07g08130.t1_N
itb07g08010.t1_CN
itb07g02680.t1_TNL
itb06g18980.t1_CNL
itb06g11630.t1_NL
itb06g10150.t1_CNL
itb06g08030.t1_NL
itb06g02840.t1_NL
itb06g01870.t1_CNL
itb05g05980.t1_CNL
itb04g33950.t1_CNL
itb04g33940.t2_CN
itb04g12400.t1_CN
itb04g12140.t1_CNL
itb04g09280.t1_CNL
itb04g04620.t1_CNL
itb04g04590.t2_CNL
itb04g00760.t1_CN
itb03g22640.t1_CN
itb02g14470.t1_N
itb02g07080.t2_RNL
itb01g33810.t1_RNL
itb01g24330.t1_RNL

## Sheet: I. nil
XP_019198231.1_CN
XP_019198009.1_CN
XP_019194044.1_CN
XP_019190642.1_N
XP_019189976.1_TNL
XP_019189880.1_CNL
XP_019189583.1_N
XP_019186788.1_CNL
XP_019186777.1_CNL
XP_019186209.1_NL
XP_019186114.1_CN
XP_019185068.1_N
XP_019182622.1_CN
XP_019182097.1_CN
XP_019181933.1_CN
XP_019181843.1_CN
XP_019181427.1_CN
XP_019180203.1_CNL
XP_019179937.1_CN
XP_019179889.1_CN
XP_019178945.1_TNL
XP_019177613.1_N
XP_019177608.1_CN
XP_019177039.1_CN
XP_019176818.1_NL
XP_019176393.1_RN
XP_019175920.1_NL
XP_019174818.1_RN
XP_019171304.1_CN
XP_019171034.1_CN
XP_019167982.1_N
XP_019166239.1_CNL
XP_019164861.1_CN
XP_019164822.1_N
XP_019164693.1_CNL
XP_019163632.1_CN
XP_019163625.1_CN
XP_019162360.1_CNL
XP_019160265.1_CN
XP_019160187.1_CN
XP_019160084.1_CN
XP_019158859.1_N
XP_019158108.1_TNL
XP_019155381.1_TNL
XP_019153229.1_CNL
XP_019152127.1_CN
XP_019151864.1_CN
XP_019151294.1_CNL
XP_019150986.1_TNL

## Sheet: Ipomoea
1	g11972_CNL	itf14g04520.t1_CNL	itb14g04970.t1_CNL	XP_019163632.1_CN
2	g11972_CNL	itf14g04720.t1_CN	itb14g04970.t1_CNL	XP_019163632.1_CN
3	g12032_CNL	itf14g04500.t1_CNL	itb14g04730.t1_CNL	XP_019163625.1_CN
4	g12118_NL	itf14g04720.t1_CN	itb14g05160.t1_NL	XP_019163632.1_CN
5	g12383_CNL	itf14g02120.t1_CNL	itb14g02150.t1_CNL	XP_019164861.1_CN
6	g12386_NL	itf14g02040.t1_NL	itb14g02080.t1_NL	XP_019164822.1_N
7	g12424_CNL	itf14g02120.t1_CNL	itb14g02150.t1_CNL	XP_019164861.1_CN
8	g12472_CNL	itf14g01610.t1_CNL	itb14g01700.t1_CNL	XP_019164693.1_CNL
9	g12691_CNL	itf14g00270.t1_CNL	itb14g00320.t1_CNL	XP_019171304.1_CN
10	g13967_CNL	itf13g14140.t1_CNL	itb13g17890.t1_CNL	XP_019180203.1_CNL
11	g14158_CNL	itf13g12870.t1_CNL	itb13g16550.t1_CNL	XP_019182097.1_CN
12	g16154_CNL	itf13g02410.t1_CN	itb13g03430.t1_CNL	XP_019171034.1_CN
13	g16331_NL	itf13g01590.t1_NL	itb13g02110.t1_NL	XP_019189583.1_N
14	g16344_CNL	itf13g01470.t1_CNL	itb13g01970.t1_NL	XP_019198231.1_CN
15	g16433_CNL	itf13g01030.t1_CNL	itb13g01280.t1_CN	XP_019182622.1_CN
16	g16481_NL	itf13g00790.t1_CNL	itb13g01010.t1_CNL	XP_019182622.1_CN
17	g16602_CN	itf13g00790.t1_CNL	itb13g01010.t1_CNL	XP_019181933.1_CN
18	g17251_RNL	itf12g05370.t1_RNL	itb12g05690.t1_RNL	XP_019176393.1_RN
19	g20140_TN	itf12g21200.t1_TN	itb12g21870.t1_TNL	XP_019150986.1_TNL
20	g21213_CNL	itf15g21910.t1_NL	itb15g22720.t1_NL	XP_019177613.1_N
21	g21238_NL	itf15g21910.t1_NL	itb15g22720.t1_NL	XP_019177608.1_CN
22	g24718_NL	itf15g04690.t1_NL	itb15g04910.t1_NL	XP_019186209.1_NL
23	g25249_CN	itf15g00150.t1_CN	itb15g00170.t1_CN	XP_019186114.1_CN
24	g26501_N	itf03g22030.t1_CN	itb03g22640.t1_CN	XP_019198009.1_CN
25	g30989_NL	itf11g05970.t1_CNL	itb11g06190.t1_CNL	XP_019158859.1_N
26	g3551_CNL	itf05g06500.t1_CNL	itb05g05980.t1_CNL	XP_019181843.1_CN
27	g3562_CNL	itf05g06500.t1_CNL	itb05g05980.t1_CNL	XP_019181843.1_CN
28	g37037_TNL	itf10g05780.t1_TNL	itb10g06510.t1_TNL	XP_019178945.1_TNL
29	g37983_CNL	itf10g01290.t1_NL	itb10g01210.t1_CNL	XP_019189976.1_TNL
30	g41113_TNL	itf08g12730.t1_TNL	itb08g15660.t1_NL	XP_019158108.1_TNL
31	g41859_RNL	itf01g33990.t1_RNL	itb01g33810.t1_RNL	XP_019174818.1_RN
32	g42975_RNL	itf01g24580.t1_RNL	itb01g24330.t1_RNL	XP_019166239.1_CNL
33	g4316_NL	itf04g34230.t1_CNL	itb04g33950.t1_CNL	XP_019152127.1_CN
34	g4317_CNL	itf04g34220.t1_CNL	itb04g33940.t2_CN	XP_019151864.1_CN
35	g49968_CNL	itf07g07910.t1_CNL	itb07g08140.t1_CNL	XP_019160265.1_CN
36	g49969_CN	itf07g07900.t1_CNL	itb07g08130.t1_N	XP_019160084.1_CN
37	g49975_CN	itf07g07860.t1_CN	itb07g08010.t1_CN	XP_019160187.1_CN
38	g50774_TNL	itf07g02520.t1_TNL	itb07g02680.t1_TNL	XP_019155381.1_TNL
39	g53896_N	itf02g17590.t1_N	itb02g14470.t1_N	XP_019185068.1_N
40	g54661_RNL	itf02g11640.t1_RNL	itb02g07080.t2_RNL	XP_019194044.1_CN
41	g57800_RNL	itf09g15940.t1_RNL	itb09g16940.t1_RNL	XP_019151294.1_CNL
42	g59028_CNL	itf09g07950.t1_CNL	itb09g08620.t1_CNL	XP_019162360.1_CNL
43	g60721_CNL	itf06g20590.t1_CNL	itb06g18980.t1_CNL	XP_019153229.1_CNL
44	g61554_NL	itf06g13610.t1_NL	itb06g11630.t1_NL	XP_019176818.1_NL
45	g61824_CNL	itf06g12210.t1_CNL	itb06g10150.t1_CNL	XP_019177039.1_CN
46	g62021_NL	itf06g12210.t1_CNL	itb06g10150.t1_CNL	XP_019177039.1_CN
47	g62684_NL	itf06g10030.t1_NL	itb06g08030.t1_NL	XP_019175920.1_NL
48	g63368_CNL	itf06g03570.t1_NL	itb06g01870.t1_CNL	XP_019189880.1_CNL
49	g63524_NL	itf06g05600.t1_NL	itb06g02840.t1_NL	XP_019167982.1_N
50	g7758_CN	itf04g10000.t1_CN	itb04g12140.t1_CNL	XP_019179937.1_CN
51	g7758_CN	itf04g10180.t1_CNL	itb04g12140.t1_CNL	XP_019179889.1_CN
52	g7784_CNL	itf04g10000.t1_CN	itb04g12400.t1_CN	XP_019179937.1_CN
53	g7784_CNL	itf04g10180.t1_CNL	itb04g12400.t1_CN	XP_019179889.1_CN
54	g8270_CNL	itf04g08290.t1_CNL	itb04g09280.t1_CNL	XP_019181427.1_CN
55	g8963_CNL	itf04g04450.t1_CNL	itb04g04620.t1_CNL	XP_019186788.1_CNL
56	g8964_CNL	itf04g04430.t1_CNL	itb04g04590.t2_CNL	XP_019186777.1_CNL
57	g9354_CN	itf04g00920.t1_CN	itb04g00760.t1_CN	XP_019190642.1_N
