# Supplementary material for: Genome-wide comparative analysis of the nucleotide-binding site-encoding genes in four Ipomoea species
Source: Front Plant Sci. 2022 Aug 18;13:960723. doi: 10.3389/fpls.2022.960723 (PMC9434374; doi:10.3389/fpls.2022.960723)
Supplement: Supplementary Table 8 — Ka and Ks of nucleotide-binding site (NBS)-encoding genes within or between sweet potato, I. trifida, I. triloba, and I. nil. [file Table_8.XLSX]

## Sheet: Ib
NO.	Seq_1	Seq_2	Ka	Ks	Ka_Ks	Duplication type
1	g3126_CNL	g7450_N	0.0498799	0.157359	0.316982	Segmental replication
2	g3126_CNL	g30309_CNL	0.0275496	0.029745	0.926193	Segmental replication
3	g39593_TN	g39669_TNL	0.00461146	0.0387302	0.119066	Segmental replication
4	g43525_NL	g43643_CNL	0.10549	0.158739	0.664551	Segmental replication
5	g50673_TNL	g50774_TNL	0.158116	0.208558	0.758141	Segmental replication
6	g50688_CNL	g50788_NL	0.232605	0.416178	0.558908	Segmental replication
7	g50719_TNL	g50817_TNL	0.249283	0.332031	0.750782	Segmental replication
8	g50703_NL	g50776_NL	0.0714433	0.0791566	0.902557	Segmental replication
9	g50709_TN	g50777_TNL	0.174635	0.292176	0.597706	Segmental replication
10	g49968_CNL	g12428_CNL	0.23715	1.44333	0.164307	Segmental replication
11	g55813_N	g55907_CNL	0.195786	0.356374	0.549384	Segmental replication
12	g55824_NL	g55920_NL	0.108747	0.206095	0.527655	Segmental replication
13	g55825_CNL	g55922_NL	0.130927	0.216793	0.603925	Segmental replication
14	g55827_CNL	g55938_NL	0.147016	0.256163	0.573915	Segmental replication
15	g55830_NL	g55942_N	0.162893	0.303255	0.537149	Segmental replication
16	g55825_CNL	g55907_CNL	0.111406	0.201365	0.553255	Segmental replication
17	g55830_NL	g55921_NL	0.199558	0.381422	0.523195	Segmental replication
18	g55851_CNL	g55922_NL	0.228105	0.420501	0.542461	Segmental replication
19	g55813_N	g55942_N	0.197268	0.372855	0.529075	Segmental replication
20	g55814_CNL	g55941_N	0.154601	0.288045	0.536724	Segmental replication
21	g55817_NL	g55937_NL	0.208965	0.364149	0.573844	Segmental replication
22	g55825_CNL	g55914_CN	0.129999	0.179944	0.722441	Segmental replication
23	g55830_NL	g55905_NL	0.263992	0.485172	0.544121	Segmental replication
24	g55849_CNL	g55895_NL	0.152043	0.225419	0.674493	Segmental replication
25	g57555_CNL	g33638_CN	0.00693593	0.0262571	0.264155	Segmental replication
26	g57556_N	g33639_N	0.0741904	0.104238	0.711739	Segmental replication
27	g61806_NL	g62012_N	0.0688854	0.134101	0.513684	Segmental replication
28	g61831_CN	g62019_CNL	0.0712109	0.155035	0.459322	Segmental replication
29	g61866_CNL	g62023_RNL	0.210973	0.267976	0.787282	Segmental replication
30	g63512_NL	g63616_NL	0.0181759	0.0680177	0.267224	Segmental replication
31	g61824_CNL	g61911_CNL	0.15146	0.177628	0.852683	Segmental replication
32	g61832_CN	g61912_N	0.231819	0.278042	0.833757	Segmental replication
33	g61841_CNL	g61920_CN	0.149576	0.241563	0.619203	Segmental replication
34	g61846_N	g61923_N	0.0973644	0.145674	0.668372	Segmental replication
35	g61657_CN	g61707_CN	0.142142	0.227099	0.625904	Segmental replication
36	g61658_NL	g61724_NL	0.106976	0.151965	0.703951	Segmental replication
37	g61659_CNL	g61726_N	0.0272678	0.0768307	0.354907	Segmental replication
38	g61618_NL	g61929_NL	0.118687	0.124962	0.949787	Segmental replication
39	g61726_N	g61730_N	0.0341605	0.0615348	0.55514	Segmental replication
40	g61728_N	g61729_NL	0.190139	0.199718	0.952039	Segmental replication
41	g61883_NL	g62023_RNL	0.180385	0.239399	0.753491	Segmental replication
42	g61893_CNL	g62021_NL	0.146681	0.212272	0.691006	Segmental replication
43	g61901_NL	g62019_CNL	0.0699783	0.103929	0.673331	Segmental replication
44	g61593_TNL	g61689_TNL	0.03202	0.0701572	0.456404	Segmental replication
45	g61618_NL	g61666_NL	0.144324	0.151578	0.952141	Segmental replication
46	g61621_N	g61658_NL	0.111682	0.114149	0.978393	Segmental replication
47	g61630_NL	g61644_CNL	0.0254339	0.0901699	0.282066	Segmental replication
48	g61630_NL	g23874_NL	0.028331	0.0822178	0.344584	Segmental replication
49	g61641_NL	g23884_NL	0.0554731	0.0845035	0.656459	Segmental replication
50	g61644_CNL	g23909_NL	0.192395	0.378539	0.508259	Segmental replication
51	g61644_CNL	g23881_NL	0.0616729	0.173253	0.35597	Segmental replication
52	g61647_N	g23888_CNL	0.270651	0.423414	0.639213	Segmental replication
53	g64010_NL	g27379_NL	0.0238827	0.0351126	0.680176	Segmental replication
54	g64011_NL	g27378_NL	0.0377911	0.0953792	0.396219	Segmental replication
55	g8187_NL	g8224_NL	0.0342503	0.068687	0.498643	Segmental replication
56	g8188_NL	g8225_NL	0.0331894	0.0626936	0.529391	Segmental replication
57	g8187_NL	g8216_NL	0.0682944	0.133471	0.511681	Segmental replication
58	g8216_NL	g8224_NL	0.0808302	0.158215	0.510888	Segmental replication
59	g4317_CNL	g8966_CNL	0.777999	3.69869	0.210344	Segmental replication
60	g7304_CN	g16224_CNL	0.199105	0.290544	0.685284	Segmental replication
61	g7305_N	g16230_CNL	0.298135	0.372744	0.79984	Segmental replication
62	g7455_CNL	g30309_CNL	0.0643642	0.0620365	1.03752	Segmental replication
63	g11969_NL	g12117_CNL	0.174197	0.243584	0.715142	Segmental replication
64	g12319_NL	g12360_CN	0.0317274	0.116613	0.272074	Segmental replication
65	g12151_NL	g12577_NL	0.0766842	0.103621	0.740042	Segmental replication
66	g12413_NL	g12426_CN	0.303394	1.05042	0.28883	Segmental replication
67	g11962_CNL	g12105_CN	0.0313521	0.119649	0.262035	Segmental replication
68	g11969_NL	g12103_CNL	0.129301	0.14297	0.90439	Segmental replication
69	g16478_NL	g16588_NL	0.153266	0.230177	0.665862	Segmental replication
70	g16480_NL	g16599_NL	0.0888434	0.126617	0.701668	Segmental replication
71	g12976_NL	g13017_N	0.141567	0.207891	0.680967	Segmental replication
72	g12981_N	g13015_N	0.151066	0.270812	0.557825	Segmental replication
73	g12987_NL	g13006_NL	0.0533049	0.0747206	0.713391	Segmental replication
74	g15793_CNL	g15839_CNL	0.216305	0.351532	0.615321	Segmental replication
75	g15796_NL	g15838_NL	0.160737	0.286174	0.561678	Segmental replication
76	g15755_N	g15833_CNL	0.441543	0.482571	0.914979	Segmental replication
77	g15796_NL	g15807_NL	0.170998	0.25004	0.683881	Segmental replication
78	g13619_NL	g23903_NL	0.141143	0.310091	0.455166	Segmental replication
79	g13627_NL	g23884_NL	0.0540656	0.0636597	0.84929	Segmental replication
80	g13631_NL	g23881_NL	0.031223	0.0632342	0.493768	Segmental replication
81	g20079_TNL	g20140_TN	0.0508151	0.0640936	0.792827	Segmental replication
82	g20081_TNL	g20162_TNL	0.353192	1.11126	0.317831	Segmental replication
83	g20107_TNL	g20163_TNL	0.0357811	0.0558435	0.640738	Segmental replication
84	g21309_TN	g21334_TN	0.0519163	0.100496	0.516604	Segmental replication
85	g21092_N	g21209_NL	0.356177	0.899477	0.395982	Segmental replication
86	g21113_N	g21194_CN	0.366581	1.1198	0.327364	Segmental replication
87	g21150_CNL	g21166_CNL	0.194172	0.263041	0.738182	Segmental replication
88	g21152_NL	g21164_N	0.157799	0.198746	0.793971	Segmental replication
89	g23555_N	g23556_N	0.0110262	0.0264636	0.416656	Segmental replication
90	g26420_CN	g26445_N	0.0904079	0.108308	0.834726	Segmental replication
91	g26422_CN	g26444_NL	0.123258	0.153759	0.801635	Segmental replication
92	g26190_NL	g26232_NL	0.0817049	0.0954326	0.856153	Segmental replication
93	g26199_NL	g26221_NL	0.0113198	0.0233813	0.484141	Segmental replication
94	g26148_CNL	g26235_CN	0.11023	0.133957	0.82288	Segmental replication
95	g33604_NL	g33736_CN	0.132132	0.202076	0.653871	Segmental replication
96	g33608_N	g33706_N	0.123902	0.161764	0.765945	Segmental replication
97	g33611_NL	g33704_N	0.14794	0.245755	0.601981	Segmental replication
98	g33613_CNL	g33689_CNL	0.195118	0.301515	0.647126	Segmental replication
99	g37953_CNL	g37983_CNL	0.034889	0.0517788	0.673808	Segmental replication
100	g37955_NL	g37981_CNL	0.145835	0.223063	0.653785	Segmental replication
101	g37963_CNL	g37976_CNL	0.162615	0.232084	0.700673	Segmental replication
102	g11971_N	g11972_CNL	0.080377	0.136067	0.590714	Tandem
103	g12383_CNL	g12384_CN	0.370979	2.17515	0.170554	Tandem
104	g12384_CN	g12385_CNL	0.123559	0.653601	0.189044	Tandem
105	g12469_N	g12470_CN	0.123153	0.224901	0.547589	Tandem
106	g12470_CN	g12471_NL	0.288543	0.493908	0.584203	Tandem
107	g12579_NL	g12580_NL	0.0678035	0.108653	0.62404	Tandem
108	g12863_NL	g12864_N	0.355878	0.569053	0.625386	Tandem
109	g12981_N	g12982_NL	0.137424	0.155409	0.884276	Tandem
110	g12989_NL	g12990_NL	0.145819	0.179109	0.814134	Tandem
111	g12994_N	g12995_NL	0.137424	0.155409	0.884276	Tandem
112	g16310_CN	g16311_CNL	0.368196	0.703146	0.523641	Tandem
113	g16315_CNL	g16316_CNL	0.345004	0.705671	0.488902	Tandem
114	g16316_CNL	g16317_CN	0.358635	0.695256	0.515832	Tandem
115	g16343_NL	g16344_CNL	0.205711	0.277113	0.742337	Tandem
116	g16347_CN	g16348_N	0.0644654	0.0700281	0.920565	Tandem
117	g16348_N	g16349_CN	0.0641993	0.0677371	0.947772	Tandem
118	g16351_N	g16352_NL	0.119651	0.169098	0.707588	Tandem
119	g16352_NL	g16353_N	0.0636945	0.0741859	0.85858	Tandem
120	g16435_N	g16436_NL	0.250655	0.484029	0.517852	Tandem
121	g16438_N	g16439_N	0.0935026	0.111243	0.840526	Tandem
122	g16590_CNL	g16591_NL	0.120825	0.171988	0.702522	Tandem
123	g16592_NL	g16593_NL	0.11691	0.142253	0.821847	Tandem
124	g16598_N	g16599_NL	0.041812	0.0481079	0.869129	Tandem
125	g17251_RNL	g17252_NL	0.144308	0.211059	0.68373	Tandem
126	g20106_TNL	g20107_TNL	0.418504	1.26303	0.33135	Tandem
127	g20108_TNL	g20109_TNL	0.235212	0.473318	0.496942	Tandem
128	g20111_TN	g20112_TNL	0.088492	0.226549	0.390609	Tandem
129	g20163_TNL	g20164_TNL	0.210393	0.396876	0.530124	Tandem
130	g21152_NL	g21153_NL	0.183596	0.306842	0.598339	Tandem
131	g21213_CNL	g21214_N	0.170757	0.208106	0.820531	Tandem
132	g21960_CNL	g21961_CNL	0.137242	0.268689	0.510783	Tandem
133	g22720_NL	g22721_NL	0.113606	0.20684	0.549243	Tandem
134	g23555_N	g23556_N	0.0110262	0.0264636	0.416656	Tandem
135	g23888_CNL	g23889_NL	0.0869916	0.125683	0.692152	Tandem
136	g26166_CNL	g26167_CNL	0.162902	0.372402	0.437436	Tandem
137	g26190_NL	g26191_CNL	0.203883	0.37467	0.544167	Tandem
138	g26198_CNL	g26199_NL	0.210818	0.451044	0.467401	Tandem
139	g26238_N	g26239_N	0.122382	0.217747	0.562037	Tandem
140	g26475_N	g26476_N	0.10682	0.197607	0.540567	Tandem
141	g26496_N	g26497_N	0.151807	0.230269	0.65926	Tandem
142	g26500_N	g26501_N	0.0480889	0.0939045	0.512105	Tandem
143	g33684_CNL	g33685_NL	0.202078	0.285255	0.708413	Tandem
144	g33741_N	g33742_CNL	0.197565	0.403612	0.489492	Tandem
145	g3551_CNL	g3552_NL	0.0518297	0.0986938	0.525157	Tandem
146	g37004_CNL	g37005_CNL	0.0306562	0.0456185	0.672013	Tandem
147	g37651_CNL	g37652_CNL	0.0758355	0.0830711	0.912899	Tandem
148	g4316_NL	g4317_CNL	0.369786	1.62972	0.226902	Tandem
149	g43502_NL	g43503_CNL	0.166924	0.231146	0.722158	Tandem
150	g43503_CNL	g43504_CNL	0.179293	0.231838	0.773351	Tandem
151	g43521_NL	g43522_NL	0.0866691	0.0970098	0.893406	Tandem
152	g47228_NL	g47229_CN	0.340612	0.615149	0.553707	Tandem
153	g47229_CN	g47230_CNL	0.393747	0.595012	0.661746	Tandem
154	g47230_CNL	g47231_N	0.311368	0.550829	0.565272	Tandem
155	g47236_N	g47237_CN	0.233984	0.431984	0.541651	Tandem
156	g47237_CN	g47238_CN	0.257977	0.370617	0.696075	Tandem
157	g47424_TNL	g47425_TNL	0.138399	0.25889	0.534584	Tandem
158	g47613_NL	g47614_NL	0.0291255	0.0687632	0.423562	Tandem
159	g47614_NL	g47615_NL	0.355613	1.0474	0.339518	Tandem
160	g49530_CN	g49531_CNL	0.197979	0.521475	0.379653	Tandem
161	g50284_TNL	g50285_TNL	0.0472732	0.0582651	0.811347	Tandem
162	g50713_TNL	g50714_CNL	0.251854	0.367917	0.684539	Tandem
163	g50732_TN	g50733_TNL	0.319649	0.483867	0.660614	Tandem
164	g54661_RNL	g54662_RNL	0.0417228	0.18092	0.230614	Tandem
165	g55699_CNL	g55700_CNL	0.112908	0.166347	0.678749	Tandem
166	g55825_CNL	g55826_NL	0.101119	0.18233	0.554595	Tandem
167	g55849_CNL	g55850_CNL	0.0648864	0.0965532	0.672028	Tandem
168	g55851_CNL	g55852_CNL	0.325109	0.765187	0.424875	Tandem
169	g55914_CN	g55915_NL	0.328893	0.724567	0.453916	Tandem
170	g55920_NL	g55921_NL	0.113245	0.197286	0.574012	Tandem
171	g55941_N	g55942_N	0.155019	0.332144	0.466723	Tandem
172	g5767_TNL	g5768_TNL	0.17899	0.472325	0.378954	Tandem
173	g61623_NL	g61624_NL	0.137366	0.168578	0.814848	Tandem
174	g61728_N	g61729_NL	0.190139	0.199718	0.952039	Tandem
175	g61843_N	g61844_CN	0.146423	0.168935	0.866744	Tandem
176	g61883_NL	g61884_NL	0.175537	0.255309	0.687548	Tandem
177	g61902_CNL	g61903_CNL	0.0915851	0.0968535	0.945604	Tandem
178	g63512_NL	g63513_NL	0.129166	0.168278	0.767573	Tandem
179	g63523_RNL	g63524_NL	0.0650666	0.0894126	0.727712	Tandem
180	g7432_CNL	g7433_CNL	0.0787361	0.110861	0.710224	Tandem
181	g8187_NL	g8188_NL	0.0639961	0.128105	0.49956	Tandem
182	g8216_NL	g8217_NL	0.061792	0.138275	0.446878	Tandem
183	g8224_NL	g8225_NL	0.107531	0.234865	0.45784	Tandem
184	g8857_CNL	g8858_CN	0.0822619	0.165705	0.496434	Tandem
185	g8858_CN	g8859_CN	0.119659	0.228277	0.524183	Tandem
186	g8867_N	g8868_CNL	0.079233	0.184882	0.42856	Tandem
187	g8868_CNL	g8869_NL	0.116894	0.177894	0.657103	Tandem
188	g8963_CNL	g8964_CNL	0.289289	1.3994	0.206724	Tandem
189	g8964_CNL	g8965_CNL	0.0828992	0.236594	0.350386	Tandem
190	g8965_CNL	g8966_CNL	0.0752654	0.222706	0.337958	Tandem
191	g9225_TNL	g9226_TNL	0.0988771	0.17787	0.555895	Tandem
192	g9226_TNL	g9227_TNL	0.20488	0.353067	0.580285	Tandem
193	g9239_TN	g9240_TNL	0.126732	0.338779	0.374084	Tandem
194	g9296_CNL	g9297_N	0.148389	0.19295	0.769051	Tandem
195	g9309_N	g9310_NL	0.106229	0.109049	0.974143	Tandem

## Sheet: Itf
No.	Seq_1	Seq_2	Ka	Ks	Ka_Ks	Duplication type
1	itf14g02090.t1_CNL	itf07g07910.t1_CNL	0.231655	1.52261	0.152143	Segmental replication
2	itf01g20070.t1_NL	itf01g20080.t1_NL	0.105838	0.138631	0.763453	Tandem
3	itf01g20080.t1_NL	itf01g20090.t1_NL	0.178534	0.250313	0.71324	Tandem
4	itf01g20090.t1_NL	itf01g20100.t1_CN	0.0835517	0.149587	0.558548	Tandem
5	itf01g20120.t1_N	itf01g20130.t1_NL	0.286998	0.412296	0.696096	Tandem
6	itf02g11630.t1_RNL	itf02g11640.t1_RNL	0.0441616	0.175771	0.251245	Tandem
7	itf03g20480.t1_CN	itf03g20480.t2_CN	0.0169599	0.0251175	0.675222	Tandem
8	itf03g20500.t1_CNL	itf03g20510.t1_CN	0.258747	0.321111	0.805786	Tandem
9	itf03g20730.t2_NL	itf03g20740.t1_CNL	0.105915	0.32561	0.325283	Tandem
10	itf03g20740.t1_CNL	itf03g20760.t1_CN	0.142002	0.390816	0.363347	Tandem
11	itf03g20960.t1_N	itf03g20980.t1_CNL	0.120764	0.215235	0.561078	Tandem
12	itf03g20980.t1_CNL	itf03g20990.t2_CNL	0.0992139	0.14937	0.664214	Tandem
13	itf03g20990.t2_CNL	itf03g20990.t1_CN	0.064504	0.0962884	0.669904	Tandem
14	itf03g21720.t1_CN	itf03g21720.t2_CNL	0.00195154	0.00528481	0.369273	Tandem
15	itf03g21720.t2_CNL	itf03g21730.t1_CN	0.127729	0.142018	0.899388	Tandem
16	itf03g21740.t1_N	itf03g21750.t1_CN	0.123078	0.169986	0.724045	Tandem
17	itf03g22010.t1_NL	itf03g22030.t1_CN	0.107571	0.181805	0.591682	Tandem
18	itf03g22030.t1_CN	itf03g22040.t1_NL	0.0683886	0.0991864	0.689496	Tandem
19	itf03g22040.t1_NL	itf03g22050.t1_CN	0.107545	0.237542	0.452741	Tandem
20	itf03g22050.t1_CN	itf03g22060.t1_N	0.273111	0.747702	0.365267	Tandem
21	itf04g01390.t1_CNL	itf04g01390.t3_CN	0.0384922	0.0681481	0.564832	Tandem
22	itf04g01390.t2_CNL	itf04g01390.t4_CN	0.00712129	0.0102719	0.693277	Tandem
23	itf04g01390.t3_CN	itf04g01390.t2_CNL	0.051001	0.090363	0.564402	Tandem
24	itf04g01390.t4_CN	itf04g01400.t1_N	0.246874	0.395568	0.6241	Tandem
25	itf04g04430.t1_CNL	itf04g04440.t1_CNL	0.0654259	0.216963	0.301554	Tandem
26	itf04g04440.t1_CNL	itf04g04450.t1_CNL	0.279553	1.46674	0.190594	Tandem
27	itf04g05400.t1_CN	itf04g05410.t1_CNL	0.0495959	0.0830041	0.597512	Tandem
28	itf04g05490.t1_CNL	itf04g05490.t2_CN	0.0011988	0.00212014	0.565434	Tandem
29	itf04g09990.t2_CN	itf04g10000.t1_CN	0.0473997	0.0372346	1.273	Tandem
30	itf04g10060.t1_CNL	itf04g10080.t1_NL	0.0848377	0.0867468	0.977992	Tandem
31	itf04g10180.t1_CNL	itf04g10190.t1_NL	0.0629179	0.093199	0.675092	Tandem
32	itf04g13450.t1_CNL	itf04g13460.t1_CNL	0.0586358	0.0859866	0.681918	Tandem
33	itf04g13460.t1_CNL	itf04g13470.t1_CNL	0.029502	0.0528338	0.558392	Tandem
34	itf04g34220.t1_CNL	itf04g34230.t1_CNL	0.288855	1.47247	0.19617	Tandem
35	itf05g06500.t2_CNL	itf05g06510.t1_CNL	0.0492618	0.0966841	0.509513	Tandem
36	itf06g09970.t1_N	itf06g10010.t1_NL	0.0575723	0.139394	0.413019	Tandem
37	itf06g12180.t8_CNL	itf06g12190.t1_CN	0.150421	0.174334	0.862828	Tandem
38	itf06g12210.t1_CNL	itf06g12210.t2_CNL	0.00582365	0.00601946	0.96747	Tandem
39	itf06g12210.t2_CNL	itf06g12250.t1_CNL	0.191667	0.257577	0.744114	Tandem
40	itf06g12290.t1_CNL	itf06g12310.t1_CN	0.231234	0.394258	0.586504	Tandem
41	itf06g12310.t1_CN	itf06g12350.t1_NL	0.185516	0.492943	0.376343	Tandem
42	itf06g13050.t1_NL	itf06g13060.t1_NL	0.145453	0.147831	0.983914	Tandem
43	itf06g13060.t2_NL	itf06g13060.t3_NL	0.00822195	0.0113323	0.725533	Tandem
44	itf06g13070.t1_CNL	itf06g13070.t2_CNL	0.00433463	0.0114469	0.378674	Tandem
45	itf06g13080.t1_NL	itf06g13080.t2_NL	0.00539394	0.0017585	3.06735	Tandem
46	itf06g13100.t3_CNL	itf06g13100.t4_N	0.0561992	0.0551781	1.01851	Tandem
47	itf07g02310.t1_TNL	itf07g02310.t2_TNL	0.0107085	0.0104327	1.02643	Tandem
48	itf07g02310.t3_TNL	itf07g02310.t5_TNL	0.00322957	0.00392286	0.82327	Tandem
49	itf07g02310.t5_TNL	itf07g02310.t4_TNL	0.00895136	0.0111414	0.803433	Tandem
50	itf07g02370.t2_TNL	itf07g02380.t1_TNL	0.228256	0.331792	0.687948	Tandem
51	itf07g07830.t1_CN	itf07g07850.t1_CN	0.0659282	0.159301	0.41386	Tandem
52	itf07g07850.t1_CN	itf07g07860.t1_CN	0.206888	0.476499	0.434182	Tandem
53	itf07g12590.t1_NL	itf07g12600.t1_NL	0.275435	0.581639	0.473551	Tandem
54	itf07g16420.t1_NL	itf07g16420.t2_NL	0.00201945	0.00485408	0.416031	Tandem
55	itf07g16420.t5_NL	itf07g16420.t7_NL	0.000808052	0.00167615	0.482089	Tandem
56	itf07g16420.t7_NL	itf07g16420.t6_NL	0.00103723	0.00371662	0.27908	Tandem
57	itf07g20970.t1_TNL	itf07g20970.t2_TNL	0.00109364	0.00197531	0.553657	Tandem
58	itf07g20970.t2_TNL	itf07g20970.t3_TNL	0.00109364	0.00197531	0.553657	Tandem
59	itf07g22430.t1_CN	itf07g22440.t1_CN	0.185267	0.28635	0.646996	Tandem
60	itf07g22440.t1_CN	itf07g22460.t1_N	0.290232	0.570937	0.508343	Tandem
61	itf07g22460.t1_N	itf07g22470.t1_CN	0.289655	0.554899	0.521996	Tandem
62	itf08g09480.t2_TNL	itf08g09480.t3_TNL	0.00293509	0.0030169	0.972882	Tandem
63	itf08g09480.t3_TNL	itf08g09480.t4_NL	0.00924753	0.0146227	0.632409	Tandem
64	itf08g12730.t4_NL	itf08g12730.t3_TNL	0.00599207	0.00806222	0.743228	Tandem
65	itf09g16380.t1_TNL	itf09g16380.t2_TNL	0.00145572	0.00535557	0.271815	Tandem
66	itf09g24740.t1_NL	itf09g24750.t1_CNL	0.0534841	0.095291	0.561271	Tandem
67	itf09g24780.t2_CNL	itf09g24790.t1_CNL	0.113013	0.189139	0.597515	Tandem
68	itf09g24790.t1_CNL	itf09g24810.t1_CN	0.0867114	0.162744	0.532807	Tandem
69	itf09g24820.t1_CNL	itf09g24850.t1_CNL	0.104173	0.184117	0.565797	Tandem
70	itf09g24950.t1_CNL	itf09g24960.t1_CNL	0.10443	0.207299	0.503766	Tandem
71	itf09g24960.t1_CNL	itf09g24980.t1_CNL	0.114745	0.203107	0.564951	Tandem
72	itf09g24990.t1_CNL	itf09g25000.t1_CNL	0.0716978	0.103573	0.692243	Tandem
73	itf10g01330.t1_N	itf10g01340.t1_NL	0.207003	0.258502	0.800781	Tandem
74	itf11g13940.t1_N	itf11g13960.t1_N	0.213506	0.313436	0.681177	Tandem
75	itf11g20040.t2_CNL	itf11g20040.t3_CNL	0.00193161	0.000763359	2.53041	Tandem
76	itf11g20050.t1_NL	itf11g20070.t2_N	0.0886343	0.179543	0.493667	Tandem
77	itf11g20070.t2_N	itf11g20070.t1_N	0.00900743	0.0121215	0.743097	Tandem
78	itf11g20290.t1_N	itf11g20300.t1_N	0.116867	0.368179	0.317418	Tandem
79	itf11g20430.t3_CNL	itf11g20440.t1_CNL	0.126274	0.211655	0.596605	Tandem
80	itf11g20440.t2_CNL	itf11g20450.t1_NL	0.141672	0.21729	0.651992	Tandem
81	itf11g20450.t1_NL	itf11g20470.t1_N	0.200263	0.315891	0.633963	Tandem
82	itf11g20480.t1_N	itf11g20490.t1_NL	0.113444	0.246573	0.460083	Tandem
83	itf11g20600.t1_NL	itf11g20610.t1_NL	0.163194	0.234875	0.694813	Tandem
84	itf12g12640.t1_CN	itf12g12640.t2_CN	0.00280374	0.00990113	0.283174	Tandem
85	itf12g13120.t2_NL	itf12g13120.t3_NL	0.000581339	0.00216216	0.268869	Tandem
86	itf13g00800.t1_NL	itf13g00800.t2_N	0.0185706	0.0186443	0.996049	Tandem
87	itf13g00800.t2_N	itf13g00810.t1_N	0.0802421	0.129478	0.619738	Tandem
88	itf13g00810.t1_N	itf13g00820.t1_N	0.121521	0.220833	0.550282	Tandem
89	itf13g00820.t1_N	itf13g00840.t1_N	0.120474	0.182947	0.658519	Tandem
90	itf13g00840.t1_N	itf13g00850.t1_CN	0.0952009	0.127627	0.745931	Tandem
91	itf13g01010.t1_CN	itf13g01020.t1_N	0.304361	0.695274	0.437758	Tandem
92	itf13g01020.t1_N	itf13g01030.t1_CNL	0.301476	0.673282	0.44777	Tandem
93	itf13g01710.t1_CN	itf13g01710.t2_CNL	0.0233071	0.0381914	0.61027	Tandem
94	itf13g01720.t1_CNL	itf13g01730.t1_CNL	0.261967	0.455056	0.575681	Tandem
95	itf13g01730.t1_CNL	itf13g01740.t1_CN	0.272861	0.311965	0.874653	Tandem
96	itf13g02090.t1_CNL	itf13g02100.t1_CNL	0.10596	0.13452	0.78769	Tandem
97	itf13g02100.t2_CNL	itf13g02100.t3_CNL	0.00220597	0.000846382	2.60636	Tandem
98	itf13g02100.t3_CNL	itf13g02100.t4_CNL	0.00220597	0.000846382	2.60636	Tandem
99	itf13g21940.t6_NL	itf13g21950.t1_NL	0.134914	0.200687	0.672261	Tandem
100	itf13g21950.t1_NL	itf13g21960.t1_NL	0.138878	0.190604	0.72862	Tandem
101	itf14g00240.t1_CNL	itf14g00250.t1_NL	0.63604	2.22776	0.285507	Tandem
102	itf14g01630.t1_NL	itf14g01640.t1_CNL	0.118682	0.73243	0.162039	Tandem
103	itf14g02030.t1_NL	itf14g02040.t1_NL	0.206739	0.379546	0.5447	Tandem
104	itf14g02040.t1_NL	itf14g02050.t1_NL	0.13788	0.132613	1.03972	Tandem
105	itf14g02050.t1_NL	itf14g02060.t1_NL	0.144108	0.171494	0.840307	Tandem
106	itf14g03860.t1_N	itf14g03870.t1_NL	0.0879873	0.11058	0.795688	Tandem
107	itf14g04850.t1_CNL	itf14g04860.t1_CN	0.0870752	0.133801	0.650781	Tandem
108	itf15g10770.t1_CNL	itf15g10780.t1_CNL	0.195264	0.382471	0.510533	Tandem
109	itf15g10780.t1_CNL	itf15g10800.t1_CNL	0.0400843	0.0612163	0.654799	Tandem
110	itf15g10800.t1_CNL	itf15g10800.t2_CNL	0.00170766	0.00151525	1.12698	Tandem
111	itf15g18440.t1_NL	itf15g18510.t1_CNL	0.0572923	0.0914257	0.626654	Tandem
112	itf15g18530.t1_CN	itf15g18540.t1_N	0.101556	0.278971	0.364036	Tandem
113	itf15g19820.t1_NL	itf15g19820.t2_NL	0.00975709	0.0123518	0.789931	Tandem
114	itf15g21480.t3_TN	itf15g21480.t4_TN	0.0515335	0.0752645	0.684699	Tandem
115	itf15g21980.t1_CN	itf15g22000.t1_CN	0.286268	0.551711	0.518873	Tandem
116	itf15g22020.t1_NL	itf15g22030.t1_CNL	0.115416	0.113574	1.01622	Tandem
117	itf15g22030.t1_CNL	itf15g22050.t1_N	0.161794	0.162302	0.996872	Tandem
118	itf15g22050.t1_N	itf15g22060.t1_N	0.234762	0.363767	0.645362	Tandem
119	itf15g22210.t1_CN	itf15g22210.t2_N	0.0177988	0.0295818	0.60168	Tandem
120	itf15g22470.t1_NL	itf15g22490.t1_CN	0.0487977	0.17926	0.272218	Tandem
121	itf15g22540.t1_N	itf15g22550.t1_N	0.211485	0.160596	1.31688	Tandem
122	itf15g22800.t1_N	itf15g22810.t1_CN	0.136436	0.134967	1.01088	Tandem

## Sheet: Itb
NO.	Seq_1	Seq_2	Ka	Ks	Ka_Ks	Duplication type
1	itb02g14470.t1_N	itb05g27670.t1_N	0.152717	1.3535	0.112831	Segmental replication
2	itb14g02120.t1_CNL	itb07g08140.t1_CNL	0.235959	1.35036	0.174738	Segmental replication
3	itb01g07400.t1_N	itb01g07410.t1_CNL	0.0916833	0.153657	0.596677	Tandem
4	itb01g07470.t1_CNL	itb01g07480.t1_CNL	0.179303	0.272533	0.657912	Tandem
5	itb01g07800.t1_CNL	itb01g07810.t1_NL	0.0835112	0.10321	0.809135	Tandem
6	itb01g10030.t2_TN	itb01g10030.t3_TN	0.0181964	0.0351244	0.518056	Tandem
7	itb01g14650.t1_CNL	itb01g14650.t2_CNL	0.00165185	0.00248002	0.666063	Tandem
8	itb01g14650.t2_CNL	itb01g14650.t3_CNL	0	0.00168374	0	Tandem
9	itb02g07080.t1_RNL	itb02g07090.t1_RNL	0.0489868	0.132102	0.370825	Tandem
10	itb03g21380.t1_RN	itb03g21390.t1_CNL	0.176427	0.445215	0.396274	Tandem
11	itb03g21600.t2_CNL	itb03g21610.t1_NL	0.11788	0.278298	0.423577	Tandem
12	itb03g21610.t1_NL	itb03g21620.t1_NL	0.120262	0.257972	0.466183	Tandem
13	itb03g21640.t1_CNL	itb03g21640.t2_CNL	0.00801544	0.00901182	0.889436	Tandem
14	itb03g21640.t3_CNL	itb03g21650.t1_NL	0.109424	0.123262	0.887736	Tandem
15	itb03g21660.t3_CNL	itb03g21660.t4_CNL	0.00736564	0.0104989	0.701566	Tandem
16	itb03g21660.t5_CNL	itb03g21660.t6_CNL	0.0084411	0.0101815	0.829064	Tandem
17	itb03g21660.t6_CNL	itb03g21660.t7_CNL	0.00411146	0.00292156	1.40728	Tandem
18	itb03g22340.t1_CN	itb03g22350.t1_N	0.324511	0.666975	0.486542	Tandem
19	itb03g22350.t1_N	itb03g22360.t1_CNL	0.35137	0.672238	0.522687	Tandem
20	itb03g22640.t1_CN	itb03g22650.t1_CN	0.110393	0.155537	0.709756	Tandem
21	itb03g22650.t1_CN	itb03g22660.t1_CN	0.0725943	0.162379	0.447066	Tandem
22	itb03g22660.t1_CN	itb03g22670.t1_N	0.291384	0.686793	0.424267	Tandem
23	itb04g01330.t12_CNL	itb04g01330.t13_CNL	0.00292826	0.00083114	3.52319	Tandem
24	itb04g01330.t5_CN	itb04g01330.t6_CN	0.00992624	0.0146946	0.675501	Tandem
25	itb04g01330.t7_CNL	itb04g01330.t8_CNL	0.0016033	0.00595917	0.269047	Tandem
26	itb04g01920.t1_TNL	itb04g01920.t2_TNL	0.0048845	0.00940719	0.51923	Tandem
27	itb04g01970.t1_NL	itb04g01970.t2_N	0.00227652	0.0122025	0.186562	Tandem
28	itb04g01970.t2_N	itb04g01970.t3_N	0.0570648	0.0721013	0.791453	Tandem
29	itb04g04590.t3_CNL	itb04g04600.t1_CNL	0.0740522	0.257968	0.28706	Tandem
30	itb04g04600.t1_CNL	itb04g04610.t1_CNL	0.078167	0.245422	0.3185	Tandem
31	itb04g04610.t1_CNL	itb04g04620.t1_CNL	0.28881	1.45244	0.198845	Tandem
32	itb04g05560.t1_NL	itb04g05570.t1_NL	0.126754	0.235922	0.537271	Tandem
33	itb04g05670.t1_NL	itb04g05690.t1_NL	0.247092	0.503267	0.490977	Tandem
34	itb04g09690.t1_NL	itb04g09700.t1_NL	0.0786809	0.179137	0.439223	Tandem
35	itb04g12140.t1_CNL	itb04g12140.t2_CNL	0.0160954	0.0318962	0.504618	Tandem
36	itb04g12140.t2_CNL	itb04g12140.t3_CN	0.00358289	0.000372949	9.60692	Tandem
37	itb04g12150.t1_CN	itb04g12150.t2_CN	0.0110384	0.0166718	0.662099	Tandem
38	itb04g12150.t2_CN	itb04g12150.t3_CNL	0.0118197	0.0168108	0.7031	Tandem
39	itb04g12150.t3_CNL	itb04g12150.t4_CNL	0.00891307	0.0108131	0.824284	Tandem
40	itb05g05980.t3_CNL	itb05g06010.t1_NL	0.0523485	0.101028	0.518158	Tandem
41	itb05g12330.t2_TN	itb05g12330.t3_TN	0.0108117	0.0160045	0.675543	Tandem
42	itb06g02840.t1_NL	itb06g02850.t1_NL	0.108198	0.146487	0.738616	Tandem
43	itb06g10150.t2_CNL	itb06g10170.t1_NL	0.214434	0.316945	0.676567	Tandem
44	itb06g10170.t1_NL	itb06g10180.t1_CN	0.335561	0.757907	0.442746	Tandem
45	itb06g10180.t1_CN	itb06g10190.t1_CNL	0.354063	0.705984	0.501517	Tandem
46	itb06g10990.t3_CNL	itb06g10990.t4_CNL	0.00435247	0.00681889	0.638296	Tandem
47	itb06g10990.t4_CNL	itb06g11000.t1_NL	0.114702	0.107177	1.07021	Tandem
48	itb07g06080.t1_TNL	itb07g06090.t1_NL	0.0407382	0.0479238	0.850062	Tandem
49	itb07g07970.t1_CNL	itb07g07980.t1_CN	0.177237	0.481866	0.367813	Tandem
50	itb07g13230.t1_NL	itb07g13230.t2_NL	0.00192237	0.00306749	0.626693	Tandem
51	itb07g23020.t1_CNL	itb07g23030.t1_CNL	0.1855	0.29788	0.622732	Tandem
52	itb07g23050.t1_CN	itb07g23060.t1_CNL	0.193802	0.457025	0.424051	Tandem
53	itb07g23080.t1_CNL	itb07g23090.t1_N	0.257753	0.590736	0.436324	Tandem
54	itb09g17390.t1_TNL	itb09g17390.t2_TNL	0.0233914	0.0337157	0.693783	Tandem
55	itb09g17390.t2_TNL	itb09g17390.t3_TNL	0.00145513	0.00536355	0.2713	Tandem
56	itb09g17390.t3_TNL	itb09g17390.t4_TNL	0.029932	0.0371676	0.805325	Tandem
57	itb09g17390.t4_TNL	itb09g17390.t5_TNL	0.029932	0.0371676	0.805325	Tandem
58	itb09g17390.t5_TNL	itb09g17390.t6_TN	0.011074	0.0175233	0.631956	Tandem
59	itb09g21600.t1_NL	itb09g21610.t1_CNL	0.0766141	0.132	0.580412	Tandem
60	itb09g28370.t1_CNL	itb09g28380.t1_CNL	0.164501	0.296986	0.553901	Tandem
61	itb09g28380.t1_CNL	itb09g28390.t1_CNL	0.134884	0.2109	0.639563	Tandem
62	itb09g28520.t1_CNL	itb09g28530.t1_NL	0.093182	0.205019	0.454505	Tandem
63	itb09g28560.t1_CNL	itb09g28580.t1_CNL	0.0769425	0.170571	0.451088	Tandem
64	itb10g02120.t1_NL	itb10g02120.t2_NL	0.00288616	0.00592186	0.487374	Tandem
65	itb10g02120.t2_NL	itb10g02120.t3_NL	0.00288616	0.00592186	0.487374	Tandem
66	itb10g07390.t1_TNL	itb10g07390.t2_TN	0.0360493	0.0338845	1.06389	Tandem
67	itb10g07390.t3_TNL	itb10g07390.t1_TNL	0.00335947	0.00242327	1.38634	Tandem
68	itb10g08780.t1_TNL	itb10g08780.t2_TNL	0.00685482	0.00218686	3.13455	Tandem
69	itb11g21750.t1_CNL	itb11g21750.t2_CNL	0.00679851	0.0142423	0.477348	Tandem
70	itb11g21750.t2_CNL	itb11g21750.t3_CNL	0.00679851	0.0142423	0.477348	Tandem
71	itb11g22130.t1_NL	itb11g22140.t1_N	0.23809	0.408064	0.583463	Tandem
72	itb11g22190.t1_N	itb11g22190.t2_N	0.0135641	0.0144391	0.939396	Tandem
73	itb11g22190.t2_N	itb11g22190.t3_N	0.0341194	0.0410724	0.830715	Tandem
74	itb11g22190.t3_N	itb11g22210.t1_CN	0.0823118	0.228265	0.360597	Tandem
75	itb11g22300.t1_N	itb11g22310.t1_NL	0.0539903	0.049945	1.08099	Tandem
76	itb11g22360.t1_NL	itb11g22370.t1_N	0.385018	0.795371	0.484073	Tandem
77	itb11g22380.t1_CNL	itb11g22400.t1_CN	0.143074	0.230295	0.621262	Tandem
78	itb11g22400.t1_CN	itb11g22410.t2_CNL	0.153704	0.237933	0.645998	Tandem
79	itb11g22460.t1_NL	itb11g22460.t2_NL	0.0549634	0.0726269	0.756791	Tandem
80	itb12g05680.t2_RNL	itb12g05690.t1_RNL	0.170007	0.253862	0.669683	Tandem
81	itb13g01010.t1_CNL	itb13g01020.t1_NL	0.220106	0.391675	0.561961	Tandem
82	itb13g01020.t1_NL	itb13g01030.t1_NL	0.0967562	0.131376	0.736484	Tandem
83	itb13g01030.t1_NL	itb13g01040.t1_NL	0.0877853	0.125118	0.701622	Tandem
84	itb13g01040.t1_NL	itb13g01050.t1_CNL	0.0921841	0.105976	0.869861	Tandem
85	itb13g01060.t2_CN	itb13g01070.t1_N	0.142937	0.201616	0.708959	Tandem
86	itb13g01200.t2_N	itb13g01200.t3_N	0.0114515	0.0173697	0.659279	Tandem
87	itb13g01200.t3_N	itb13g01210.t1_N	0.143963	0.23607	0.609829	Tandem
88	itb13g02260.t1_N	itb13g02270.t1_CN	0.123624	0.152957	0.808226	Tandem
89	itb13g02310.t1_NL	itb13g02320.t1_CN	0.167453	0.370004	0.452571	Tandem
90	itb13g02320.t1_CN	itb13g02320.t3_CN	0.00192831	0.00288779	0.667746	Tandem
91	itb13g02320.t3_CN	itb13g02320.t2_CN	0.00158641	0.00234585	0.676265	Tandem
92	itb13g02700.t1_CN	itb13g02730.t1_CN	0.168264	0.147652	1.1396	Tandem
93	itb13g02730.t1_CN	itb13g02750.t1_N	0.182631	0.207901	0.878453	Tandem
94	itb13g02840.t1_NL	itb13g02850.t1_NL	0.138308	0.127131	1.08792	Tandem
95	itb13g03390.t1_CNL	itb13g03430.t1_CNL	0.0493951	0.0583341	0.846763	Tandem
96	itb13g05490.t1_CNL	itb13g05500.t1_NL	0.146005	0.217502	0.671279	Tandem
97	itb13g05500.t1_NL	itb13g05510.t1_NL	0.0656875	0.083055	0.790891	Tandem
98	itb13g11890.t1_CNL	itb13g11890.t2_CNL	0.00122499	0.000876937	1.3969	Tandem
99	itb13g16550.t1_CNL	itb13g16550.t2_CNL	0.00249626	0.00173611	1.43784	Tandem
100	itb13g25600.t3_NL	itb13g25600.t1_NL	0.0130713	0.0278101	0.470019	Tandem
101	itb13g25600.t2_NL	itb13g25600.t3_NL	0.0130713	0.0278101	0.470019	Tandem
102	itb14g01720.t2_NL	itb14g01730.t1_CNL	0.121157	0.743525	0.162949	Tandem
103	itb14g02140.t1_CN	itb14g02140.t2_CN	0	0.00170261	0	Tandem
104	itb14g04000.t4_N	itb14g04000.t1_N	0.00880144	0.00706643	1.24553	Tandem
105	itb14g04000.t3_N	itb14g04000.t4_N	0.00880144	0.00706643	1.24553	Tandem
106	itb14g04020.t4_NL	itb14g04020.t5_N	0.0267632	0.0293122	0.913041	Tandem
107	itb14g04770.t1_N	itb14g04790.t1_NL	0.0538553	0.114286	0.471233	Tandem
108	itb14g05120.t1_NL	itb14g05130.t1_NL	0.115967	0.230029	0.504142	Tandem
109	itb14g05130.t1_NL	itb14g05140.t1_NL	0.113865	0.163378	0.696942	Tandem
110	itb14g05140.t1_NL	itb14g05150.t1_CNL	0.124198	0.185194	0.670637	Tandem
111	itb14g05150.t1_CNL	itb14g05160.t1_NL	0.0841901	0.115211	0.730745	Tandem
112	itb14g11580.t1_N	itb14g11590.t1_N	0.209662	0.485599	0.431759	Tandem
113	itb15g00170.t1_CN	itb15g00170.t2_CN	0.0172578	0.0256435	0.672989	Tandem
114	itb15g11010.t2_NL	itb15g11010.t3_NL	0.000872312	0.00195649	0.445855	Tandem
115	itb15g11050.t1_CNL	itb15g11060.t1_NL	0.16046	0.291151	0.551124	Tandem
116	itb15g16600.t1_TN	itb15g16600.t2_TN	0.0162541	0.0198229	0.819965	Tandem
117	itb15g16600.t2_TN	itb15g16600.t3_TN	0.0183869	0.0223123	0.82407	Tandem
118	itb15g16600.t3_TN	itb15g16600.t4_TN	0.0183869	0.0223123	0.82407	Tandem
119	itb15g19060.t1_CNL	itb15g19100.t1_NL	0.145097	0.376142	0.38575	Tandem
120	itb15g19130.t1_NL	itb15g19130.t2_NL	0.0073514	0.00994641	0.739101	Tandem
121	itb15g22780.t1_N	itb15g22790.t1_N	0.404051	0.687789	0.587464	Tandem
122	itb15g22940.t1_NL	itb15g22950.t1_NL	0.113547	0.188155	0.603478	Tandem
123	itb15g23030.t1_NL	itb15g23040.t1_NL	0.137172	0.23853	0.575072	Tandem
124	itb15g23120.t1_NL	itb15g23130.t2_NL	0.102596	0.144094	0.712006	Tandem
125	itb15g23280.t1_CNL	itb15g23290.t1_N	0.48121	1.39365	0.345287	Tandem
126	itb15g23290.t1_N	itb15g23300.t1_NL	0.437254	1.32396	0.330261	Tandem
127	itb15g23300.t1_NL	itb15g23310.t1_NL	0.392662	0.628911	0.624352	Tandem
128	itb15g23380.t1_NL	itb15g23400.t1_NL	0.397006	0.937946	0.423271	Tandem
129	itb15g23410.t1_NL	itb15g23420.t1_NL	0.170306	0.276646	0.615609	Tandem
130	itb15g23420.t1_NL	itb15g23430.t1_NL	0.0862955	0.135828	0.635328	Tandem
131	itb15g23430.t1_NL	itb15g23440.t1_NL	0.176788	0.343401	0.514815	Tandem
132	itb15g23440.t1_NL	itb15g23450.t1_NL	0.0907271	0.091786	0.988463	Tandem

## Sheet: In
NO.	Seq_1	Seq_2	Ka	Ks	Ka_Ks	Duplication type
1	XP_019164823.1_CN	XP_019160265.1_CN	0.236548	1.48609	0.159175	Segmental replication
2	XP_019171034.1_CN	XP_019155095.1_CN	0.0802113	0.110814	0.723837	Segmental replication
3	XP_019171042.1_CN	XP_019155101.1_CNL	0.205834	0.466547	0.441186	Segmental replication
4	XP_019171059.1_CN	XP_019155108.1_N	0.33927	0.47203	0.718748	Segmental replication
5	XP_019161775.1_N	XP_019161776.1_N	0	0.00199336	0	Tandem
6	XP_019149938.1_N	XP_019149849.1_N	0.0370552	0.05438	0.681412	Tandem
7	XP_019149899.1_TN	XP_019149900.1_TN	0.00639866	0.036894	0.173434	Tandem
8	XP_019149900.1_TN	XP_019149903.1_TN	0.00638575	0.0243163	0.262612	Tandem
9	XP_019149902.1_TN	XP_019149901.1_TN	0.0250479	0.0256462	0.976668	Tandem
10	XP_019149905.1_TN	XP_019149906.1_TNL	0.0996516	0.152007	0.655572	Tandem
11	XP_019149940.1_N	XP_019149941.1_N	0.00339367	0.00357569	0.949095	Tandem
12	XP_019150613.1_CN	XP_019150614.1_CN	0.00308985	0.00257732	1.19886	Tandem
13	XP_019151055.1_TNL	XP_019150985.1_TNL	0.111059	0.156022	0.711816	Tandem
14	XP_019150986.1_TNL	XP_019150987.1_TN	0.204197	0.384074	0.531661	Tandem
15	XP_019150989.1_TN	XP_019151053.1_TN	0.0533731	0.136559	0.390842	Tandem
16	XP_019151053.1_TN	XP_019151054.1_TN	0.0868938	0.213536	0.406927	Tandem
17	XP_019151294.1_CNL	XP_019151302.1_CNL	0.0102554	0.00991697	1.03413	Tandem
18	XP_019151302.1_CNL	XP_019151312.1_CNL	0.00230091	0.00650199	0.353878	Tandem
19	XP_019152026.1_TN	XP_019151936.1_TNL	0.045718	0.124529	0.367127	Tandem
20	XP_019152025.1_TN	XP_019152026.1_TN	0.011439	0.0145459	0.78641	Tandem
21	XP_019153872.1_CNL	XP_019153874.1_CN	0.10214	0.185359	0.551037	Tandem
22	XP_019153874.1_CN	XP_019153996.1_CNL	0.128591	0.251149	0.512012	Tandem
23	XP_019153966.1_CN	XP_019153967.1_CN	0.0199685	0.0321728	0.620666	Tandem
24	XP_019153996.1_CNL	XP_019153994.1_CNL	0.051711	0.0739798	0.698988	Tandem
25	XP_019154435.1_CN	XP_019154321.1_CN	0.0297281	0.0307226	0.96763	Tandem
26	XP_019154379.1_N	XP_019154378.1_N	0.00990482	0.0128483	0.770907	Tandem
27	XP_019154380.1_N	XP_019154381.1_N	0.0141014	0.0252693	0.558045	Tandem
28	XP_019154381.1_N	XP_019154382.1_N	0.0107481	0.0115371	0.931612	Tandem
29	XP_019154439.1_CN	XP_019154437.1_CNL	0.00604415	0.0082617	0.731587	Tandem
30	XP_019154476.1_CN	XP_019154473.1_CN	0.00137963	0.00328318	0.420211	Tandem
31	XP_019154474.1_CN	XP_019154476.1_CN	0.00137936	0.00493355	0.279588	Tandem
32	XP_019155417.1_TN	XP_019155420.1_TN	0.175149	0.198998	0.880155	Tandem
33	XP_019155420.1_TN	XP_019155418.1_TNL	0.136944	0.179914	0.761162	Tandem
34	XP_019157667.1_N	XP_019157649.1_N	0.378931	0.722408	0.524538	Tandem
35	XP_019157649.1_N	XP_019157668.1_CN	0.273464	0.680433	0.401896	Tandem
36	XP_019157669.1_CN	XP_019157671.1_CN	0.0546137	0.0874903	0.624226	Tandem
37	XP_019157671.1_CN	XP_019157670.1_CN	0.0546137	0.0874903	0.624226	Tandem
38	XP_019158108.1_TNL	XP_019158109.1_TNL	0.0477172	0.110423	0.432132	Tandem
39	XP_019160083.1_CN	XP_019160084.1_CN	0.000495172	0.00169731	0.291739	Tandem
40	XP_019160189.1_CNL	XP_019160187.1_CN	0.209389	0.445033	0.470502	Tandem
41	XP_019160338.1_CNL	XP_019160189.1_CNL	0.0396065	0.0956298	0.414164	Tandem
42	XP_019162469.1_CN	XP_019162224.1_CN	0.107567	0.161305	0.666854	Tandem
43	XP_019163625.1_CN	XP_019163632.1_CN	0.0750685	0.10619	0.706926	Tandem
44	XP_019164379.1_CNL	XP_019164317.1_CNL	0.115417	0.235832	0.489404	Tandem
45	XP_019164317.1_CNL	XP_019164380.1_CN	0.00418996	0.0133337	0.314238	Tandem
46	XP_019164374.1_CNL	XP_019164375.1_CNL	0.0185046	0.0242091	0.764366	Tandem
47	XP_019164375.1_CNL	XP_019164376.1_CNL	0.0302615	0.0391079	0.773796	Tandem
48	XP_019164376.1_CNL	XP_019164377.1_CNL	0.0376386	0.0382032	0.98522	Tandem
49	XP_019164377.1_CNL	XP_019164378.1_CNL	0.0114441	0.0224002	0.510895	Tandem
50	XP_019164493.1_N	XP_019164494.1_N	0.00877275	0.0130339	0.673074	Tandem
51	XP_019164494.1_N	XP_019164495.1_N	0.00461797	0.000347665	13.2828	Tandem
52	XP_019164549.1_CN	XP_019164550.1_CN	0.00925801	0.00803295	1.1525	Tandem
53	XP_019164550.1_CN	XP_019164551.1_CN	0.00125183	0.00215363	0.581264	Tandem
54	XP_019164729.1_N	XP_019164736.1_N	0.05667	0.089347	0.634269	Tandem
55	XP_019164860.1_CN	XP_019164823.1_CN	0.125827	0.606658	0.20741	Tandem
56	XP_019166805.1_CN	XP_019166807.1_CN	0.0047351	0.00459713	1.03001	Tandem
57	XP_019166808.1_CN	XP_019166809.1_CN	0.00449288	0.00794604	0.565424	Tandem
58	XP_019167981.1_N	XP_019167982.1_N	0	0.00161943	0	Tandem
59	XP_019170714.1_CN	XP_019170549.1_CN	0.158641	0.217138	0.730599	Tandem
60	XP_019170557.1_CN	XP_019170838.1_CN	0.115164	0.168193	0.684714	Tandem
61	XP_019170719.1_N	XP_019170716.1_CN	0.096167	0.0856468	1.12283	Tandem
62	XP_019170833.1_CN	XP_019170834.1_CN	0.00263783	0.0153901	0.171398	Tandem
63	XP_019171029.1_CN	XP_019171030.1_CN	0.00399849	0.000401499	9.9589	Tandem
64	XP_019171303.1_N	XP_019171307.1_N	0.187389	0.372799	0.502654	Tandem
65	XP_019171307.1_N	XP_019171306.1_N	0.0298369	0.0457883	0.651627	Tandem
66	XP_019173961.1_N	XP_019173958.1_CN	0.147581	0.372277	0.396428	Tandem
67	XP_019175694.1_NL	XP_019175695.1_N	0.00186307	0.00671521	0.27744	Tandem
68	XP_019175716.1_CN	XP_019175717.1_CN	0.00146252	0.00172389	0.848385	Tandem
69	XP_019175718.1_CN	XP_019175719.1_CN	0.00148106	0.00173687	0.852717	Tandem
70	XP_019175885.1_NL	XP_019175900.1_CNL	0.0631101	0.0732698	0.861339	Tandem
71	XP_019176879.1_N	XP_019176881.1_CN	0.0857374	0.0922872	0.929028	Tandem
72	XP_019176945.1_N	XP_019176946.1_N	0.0195276	0.0190055	1.02747	Tandem
73	XP_019176946.1_N	XP_019176947.1_N	0.0127602	0.0100427	1.2706	Tandem
74	XP_019176947.1_N	XP_019176948.1_N	0.022141	0.0403209	0.549119	Tandem
75	XP_019177034.1_CN	XP_019177036.1_CN	0.000421496	0.00159702	0.263927	Tandem
76	XP_019177037.1_CN	XP_019177039.1_CN	0.00782674	0.0112257	0.697219	Tandem
77	XP_019177086.1_CN	XP_019177087.1_CN	0.00052115	0.00198478	0.262573	Tandem
78	XP_019177089.1_CN	XP_019177090.1_CN	0.00994561	0.0143337	0.69386	Tandem
79	XP_019177614.1_N	XP_019177615.1_N	0.00977101	0.00870837	1.12203	Tandem
80	XP_019177632.1_CN	XP_019177627.1_CN	0.207654	0.442667	0.469098	Tandem
81	XP_019177647.1_N	XP_019177628.1_CN	0.274687	0.522924	0.525291	Tandem
82	XP_019178930.1_N	XP_019178922.1_NL	0.084936	0.145003	0.585753	Tandem
83	XP_019178927.1_CN	XP_019178928.1_CN	0	0.00140581	0	Tandem
84	XP_019178928.1_CN	XP_019178929.1_CN	0	0.00143781	0	Tandem
85	XP_019178929.1_CN	XP_019178930.1_N	0	0.00160342	0	Tandem
86	XP_019178936.1_CNL	XP_019178937.1_CNL	0	0.00443133	0	Tandem
87	XP_019178946.1_TNL	XP_019178947.1_TNL	0.00455945	0.00627541	0.726557	Tandem
88	XP_019179417.1_TN	XP_019179416.1_N	0.00143831	0.0014661	0.981045	Tandem
89	XP_019179954.1_CN	XP_019179937.1_CN	0.0967352	0.0869425	1.11263	Tandem
90	XP_019179957.1_N	XP_019179958.1_N	0.0362903	0.0163227	2.2233	Tandem
91	XP_019179958.1_N	XP_019179959.1_N	0.0142949	0.0102464	1.39511	Tandem
92	XP_019179985.1_CN	XP_019179986.1_CN	0.0020851	0.000870322	2.39578	Tandem
93	XP_019180015.1_CN	XP_019180014.1_CN	0.00339976	0.00618348	0.549814	Tandem
94	XP_019180017.1_CN	XP_019180016.1_CN	0.0120589	0.0117059	1.03015	Tandem
95	XP_019181332.1_CN	XP_019181333.1_CN	0.00282752	0.00503358	0.561733	Tandem
96	XP_019181659.1_N	XP_019181660.1_N	0	0.00404586	0	Tandem
97	XP_019181887.1_CN	XP_019181888.1_CN	0.00220017	0.00434321	0.506577	Tandem
98	XP_019181888.1_CN	XP_019181889.1_CN	0.00128023	0.0015361	0.833428	Tandem
99	XP_019183152.1_CN	XP_019181933.1_CN	0.203767	0.375431	0.542754	Tandem
100	XP_019182189.1_N	XP_019182176.1_N	0.00123548	0.00312859	0.394899	Tandem
101	XP_019182371.1_N	XP_019182372.1_N	0.0060074	0.00192709	3.11734	Tandem
102	XP_019182372.1_N	XP_019182373.1_N	0.00497835	0.00194742	2.55638	Tandem
103	XP_019183863.1_CN	XP_019183855.1_CN	0.123245	0.217159	0.567536	Tandem
104	XP_019183858.1_CN	XP_019183859.1_CN	0.0715728	0.0902464	0.793082	Tandem
105	XP_019183859.1_CN	XP_019183860.1_CN	0.0244459	0.0267619	0.913461	Tandem
106	XP_019183860.1_CN	XP_019183861.1_CN	0.00326309	0.00146987	2.21999	Tandem
107	XP_019183861.1_CN	XP_019183862.1_N	0.0277987	0.0366779	0.757915	Tandem
108	XP_019183870.1_CN	XP_019183871.1_N	0.0481202	0.20251	0.237619	Tandem
109	XP_019184198.1_CNL	XP_019184199.1_CN	0.000773047	0.00272418	0.283772	Tandem
110	XP_019184558.1_CN	XP_019184559.1_CN	0.125819	0.157153	0.800618	Tandem
111	XP_019185759.1_CN	XP_019185739.1_CN	0.11884	0.18626	0.638033	Tandem
112	XP_019185751.1_CN	XP_019185759.1_CN	0.0019449	0.00176991	1.09887	Tandem
113	XP_019191736.1_CN	XP_019185751.1_CN	0.0901033	0.204028	0.441622	Tandem
114	XP_019186671.1_CN	XP_019186667.1_CN	0.222288	0.43533	0.510619	Tandem
115	XP_019186667.1_CN	XP_019186674.1_N	0.173706	0.308795	0.562528	Tandem
116	XP_019186668.1_CN	XP_019186670.1_CN	0.00494552	0.00697193	0.709347	Tandem
117	XP_019186805.1_CNL	XP_019186777.1_CNL	0.286465	1.54835	0.185013	Tandem
118	XP_019188466.1_CN	XP_019188467.1_CN	0.00426807	0.00397062	1.07491	Tandem
119	XP_019189313.1_TN	XP_019189320.1_TNL	0.137725	0.215728	0.638422	Tandem
120	XP_019189344.1_TN	XP_019189333.1_TN	0.0354397	0.0983776	0.360241	Tandem
121	XP_019189336.1_TN	XP_019189344.1_TN	0.0166415	0.0221146	0.752509	Tandem
122	XP_019189527.1_CN	XP_019189578.1_N	0.0386441	0.115153	0.335589	Tandem
123	XP_019189569.1_CN	XP_019189535.1_CN	0.251329	0.36014	0.697865	Tandem
124	XP_019189536.1_CN	XP_019189537.1_CN	0.112573	0.159407	0.706199	Tandem
125	XP_019189570.1_CN	XP_019189568.1_CN	0.00191467	0.00267768	0.715049	Tandem
126	XP_019189571.1_N	XP_019189572.1_N	0.0099879	0.0146364	0.682402	Tandem
127	XP_019189572.1_N	XP_019189573.1_N	0.00629437	0.0134435	0.468209	Tandem
128	XP_019189576.1_N	XP_019189577.1_N	0.0401139	0.0602042	0.666297	Tandem
129	XP_019189609.1_CN	XP_019189610.1_CN	0.00312009	0.00166812	1.87042	Tandem
130	XP_019189610.1_CN	XP_019189611.1_CN	0.00196056	0.00460013	0.426198	Tandem
131	XP_019189611.1_CN	XP_019189612.1_CN	0.22028	0.397011	0.554848	Tandem
132	XP_019189898.1_CN	XP_019189977.1_N	0.101196	0.0945752	1.07001	Tandem
133	XP_019189948.1_CN	XP_019189933.1_CN	0.00131772	0.00485963	0.271156	Tandem
134	XP_019189976.1_TNL	XP_019189978.1_CN	0.301208	0.488595	0.616477	Tandem
135	XP_019189986.1_CN	XP_019190017.1_CNL	0.0997708	0.153639	0.649385	Tandem
136	XP_019191307.1_CNL	XP_019191306.1_CNL	0	0.00156372	0	Tandem
137	XP_019192055.1_CN	XP_019192056.1_CN	0.0160434	0.0330946	0.484774	Tandem
138	XP_019194046.1_CN	XP_019193138.1_CN	0.0669398	0.103094	0.649308	Tandem
139	XP_019197940.1_N	XP_019197941.1_N	0.0679028	0.150955	0.449821	Tandem
140	XP_019197978.1_CN	XP_019197979.1_CN	0.0031382	0.00162844	1.92711	Tandem
141	XP_019197980.1_CN	XP_019197981.1_CN	0.110533	0.170838	0.647002	Tandem
142	XP_019197981.1_CN	XP_019197982.1_N	0.0817875	0.151466	0.539971	Tandem
143	XP_019197983.1_N	XP_019197985.1_N	0.00369336	0.00526226	0.701859	Tandem
144	XP_019198007.1_CN	XP_019198008.1_CN	0.00616465	0.00731614	0.84261	Tandem
145	XP_019198008.1_CN	XP_019198010.1_CN	0.00808237	0.00951844	0.849127	Tandem
146	XP_019198012.1_CN	XP_019198013.1_CN	0.00488626	0.0149658	0.326496	Tandem
147	XP_019198241.1_CN	XP_019198242.1_CN	0.0350849	0.0294464	1.19149	Tandem
148	XP_019200496.1_TNL	XP_019200508.1_TN	0.177133	0.506604	0.349649	Tandem

## Sheet: Inter-Ipomoea
NO.	Seq_1	Seq_2	Ka	Ks	Ka_Ks
1	g41113_TNL	XP_019158108.1_TNL	0.0298572	0.0727003	0.410688
2	g41115_NL	XP_019158109.1_TNL	0.0959045	0.15718	0.610155
3	g40237_TNL	XP_019200471.1_TNL	0.0202071	0.0961985	0.210057
4	g40243_TNL	XP_019200508.1_TN	0.0739185	0.146083	0.506002
5	g41859_RNL	XP_019174818.1_RN	0.00850598	0.105419	0.080687
6	g43502_NL	XP_019153874.1_CN	0.202777	0.426812	0.475096
7	g43503_CNL	XP_019153996.1_CNL	0.112988	0.147364	0.766724
8	g43504_CNL	XP_019153878.1_CN	0.0795482	0.136651	0.582126
9	g42975_RNL	XP_019166239.1_CNL	0.0711684	0.177292	0.40142
10	g43521_NL	XP_019153878.1_CN	0.0878725	0.118092	0.7441
11	g43623_CNL	XP_019153874.1_CN	0.115755	0.223684	0.517494
12	g44047_TNL	XP_019179418.1_TNL	0.0236627	0.0477055	0.496016
13	g44048_TNL	XP_019179415.1_TN	0.0472556	0.116305	0.406309
14	g50284_TNL	XP_019176535.1_TNL	0.0294472	0.0718988	0.409565
15	g49968_CNL	XP_019160265.1_CN	0.0252214	0.164552	0.153273
16	g49969_CN	XP_019160083.1_CN	0.0854545	0.18169	0.470331
17	g50104_TNL	XP_019160252.1_NL	0.100457	0.146014	0.68799
18	g47227_CN	XP_019170832.1_CN	0.146609	0.250127	0.586138
19	g47229_CN	XP_019170829.1_CN	0.180109	0.242502	0.742714
20	g47230_CNL	XP_019170553.1_CN	0.165263	0.301902	0.547405
21	g47238_CN	XP_019170551.1_CN	0.124351	0.144034	0.863345
22	g47395_TNL	XP_019149930.1_TN	0.232064	0.432376	0.536719
23	g47424_TNL	XP_019149905.1_TN	0.122868	0.219261	0.560375
24	g47425_TNL	XP_019149900.1_TN	0.093751	0.147358	0.636213
25	g50774_TNL	XP_019155381.1_TNL	0.233298	0.363831	0.641227
26	g50823_TNL	XP_019155417.1_TN	0.273475	0.429403	0.636871
27	g50827_TNL	XP_019155490.1_TNL	0.108885	0.229127	0.475214
28	g47614_NL	XP_019149938.1_N	0.0498304	0.070196	0.709876
29	g47615_NL	XP_019149847.1_CN	0.0481689	0.0512047	0.940713
30	g50135_TNL	XP_019160121.1_TNL	0.0610383	0.104222	0.585659
31	g53896_N	XP_019185068.1_N	0.014728	0.0276093	0.533445
32	g57800_RNL	XP_019151302.1_CNL	0.0683113	0.240903	0.283563
33	g55834_NL	XP_019164294.1_CNL	0.106638	0.142203	0.749903
34	g55850_CNL	XP_019164379.1_CNL	0.0769863	0.157416	0.489062
35	g55854_NL	XP_019164374.1_CNL	0.0870817	0.184174	0.472822
36	g59028_CNL	XP_019162360.1_CNL	0.0292169	0.0748531	0.390323
37	g55699_CNL	XP_019179596.1_CNL	0.135391	0.224474	0.603148
38	g61554_NL	XP_019176818.1_NL	0.0536015	0.171458	0.312622
39	g61619_N	XP_019176881.1_CN	0.12325	0.1172	1.05162
40	g62021_NL	XP_019176915.1_CN	0.128501	0.23488	0.547093
41	g63368_CNL	XP_019189878.1_CNL	0.0334752	0.15408	0.217258
42	g61846_N	XP_019176915.1_CN	0.19492	0.295076	0.660576
43	g63616_NL	XP_019167981.1_N	0.0372387	0.0703867	0.529059
44	g63625_RNL	XP_019167958.1_CNL	0.0702697	0.118775	0.59162
45	g8866_N	XP_019191736.1_CN	0.115831	0.266827	0.434107
46	g8963_CNL	XP_019186797.1_CNL	0.0161201	0.128173	0.125768
47	g8964_CNL	XP_019186777.1_CNL	0.0261811	0.112204	0.233334
48	g9295_NL	XP_019189977.1_N	0.149997	0.18291	0.82006
49	g5763_TNL	XP_019151934.1_NL	0.147537	0.259959	0.567539
50	g5767_TNL	XP_019151936.1_TNL	0.157909	0.373427	0.422864
51	g8718_CNL	XP_019191307.1_CNL	0.0293936	0.173754	0.169168
52	g8216_NL	XP_019181443.1_N	0.0392898	0.10872	0.361386
53	g7756_CN	XP_019179949.1_CN	0.09315	0.151999	0.612834
54	g7784_CNL	XP_019179960.1_N	0.0471247	0.147614	0.319244
55	g8270_CNL	XP_019181427.1_CN	0.0248656	0.254829	0.0975777
56	g8187_NL	XP_019181443.1_N	0.0570929	0.116524	0.489967
57	g4316_NL	XP_019152127.1_CN	0.0408844	0.0793662	0.515136
58	g12383_CNL	XP_019164862.1_CN	0.0190557	0.229713	0.0829544
59	g12384_CN	XP_019164859.1_CN	0.0217892	0.227481	0.0957849
60	g12385_CNL	XP_019164823.1_CN	0.0336237	0.184821	0.181926
61	g12397_CNL	XP_019164820.1_CN	0.0453514	0.128784	0.352152
62	g12415_CNL	XP_019165085.1_CN	0.184204	0.131069	1.4054
63	g12469_N	XP_019164696.1_CN	0.160564	0.67313	0.238534
64	g12472_CNL	XP_019164693.1_CNL	0.0972731	0.111668	0.871093
65	g12691_CNL	XP_019171305.1_CN	0.0174874	0.132886	0.131597
66	g12693_N	XP_019171302.1_N	0.0474701	0.075365	0.629869
67	g12430_CNL	XP_019164823.1_CN	0.0423307	0.14132	0.299538
68	g12433_CNL	XP_019164821.1_CN	0.331033	0.700025	0.472887
69	g12134_CNL	XP_019163625.1_CN	0.102028	0.200075	0.509947
70	g12579_NL	XP_019164733.1_N	0.0697241	0.166649	0.418389
71	g12396_CNL	XP_019164695.1_CN	0.240192	0.669434	0.358798
72	g12413_NL	XP_019164820.1_CN	0.0668371	0.111484	0.599524
73	g12119_CN	XP_019163633.1_CN	0.129492	0.219474	0.590011
74	g16166_NL	XP_019155103.1_N	0.0660394	0.104863	0.629766
75	g16176_N	XP_019155084.1_N	0.122174	0.0820144	1.48967
76	g16189_CN	XP_019184568.1_CN	0.205673	0.363372	0.566012
77	g16225_CNL	XP_019189499.1_CN	0.219192	0.286451	0.765199
78	g16314_CN	XP_019189535.1_CN	0.262797	0.391217	0.671742
79	g16321_CN	XP_019189613.1_CN	0.0501591	0.0920159	0.545114
80	g16331_NL	XP_019189583.1_N	0.0900588	0.120961	0.74453
81	g16346_NL	XP_019198219.1_CN	0.16443	0.233682	0.703648
82	g16480_NL	XP_019181894.1_CN	0.173178	0.19156	0.904043
83	g16481_NL	XP_019181933.1_CN	0.0576318	0.134284	0.429177
84	g16433_CNL	XP_019182622.1_CN	0.111393	0.160091	0.695812
85	g16438_N	XP_019182667.1_CN	0.133477	0.173391	0.769805
86	g13967_CNL	XP_019180203.1_CNL	0.113294	0.12774	0.886913
87	g13015_N	XP_019180595.1_N	0.132644	0.271158	0.489178
88	g14158_CNL	XP_019182097.1_CN	0.0422972	0.153121	0.276234
89	g16122_NL	XP_019171059.1_CN	0.0802923	0.107039	0.750124
90	g16123_NL	XP_019171042.1_CN	0.0780048	0.145051	0.537774
91	g15826_CN	XP_019194562.1_CN	0.078945	0.0705536	1.11894
92	g15833_CNL	XP_019194889.1_N	0.113986	0.141345	0.806443
93	g17252_NL	XP_019176393.1_RN	0.076363	0.11367	0.671798
94	g20140_TN	XP_019151350.1_TN	0.0413132	0.0857337	0.481879
95	g20162_TNL	XP_019151056.1_TN	0.0666265	0.201972	0.32988
96	g20164_TNL	XP_019151054.1_TN	0.259891	0.603661	0.430525
97	g21172_NL	XP_019177609.1_CN	0.30297	1.13563	0.266786
98	g21191_TNL	XP_019157667.1_N	0.285256	0.435805	0.654549
99	g21194_CN	XP_019157668.1_CN	0.0626382	0.139704	0.448363
100	g21215_CN	XP_019157671.1_CN	0.208766	0.387226	0.539131
101	g21368_TN	XP_019184923.1_TNL	0.0293703	0.0851547	0.344905
102	g24718_NL	XP_019186209.1_NL	0.0205879	0.0770176	0.267314
103	g25249_CN	XP_019186114.1_CN	0.0594693	0.0612941	0.970228
104	g23323_TNL	XP_019187760.1_TNL	0.0428256	0.115791	0.369854
105	g23848_NL	XP_019186537.1_CNL	0.19149	0.302276	0.633495
106	g23886_NL	XP_019187218.1_CN	0.0847952	0.11193	0.757575
107	g21358_TN	XP_019184923.1_TNL	0.10431	0.216677	0.481407
108	g21150_CNL	XP_019175695.1_N	0.111787	0.117716	0.94963
109	g21151_NL	XP_019175623.1_CN	0.0747977	0.157393	0.475228
110	g21166_CNL	XP_019175719.1_CN	0.197	0.291505	0.675801
111	g21172_NL	XP_019175619.1_N	0.0294719	0.142355	0.207031
112	g21238_NL	XP_019177613.1_N	0.162354	0.229571	0.707206
113	g21898_CNL	XP_019173958.1_CN	0.133344	0.238172	0.559867
114	g22771_TNL	XP_019191156.1_TN	0.0356191	0.117492	0.303162
115	g22773_TN	XP_019191119.1_TN	0.0315645	0.0984355	0.320662
116	g21092_N	XP_019162469.1_CN	0.104149	0.14715	0.707779
117	g21113_N	XP_019162468.1_CN	0.0866647	0.124567	0.695728
118	g21114_N	XP_019162466.1_CN	0.0950906	0.11366	0.836627
119	g26166_CNL	XP_019183870.1_CN	0.0814026	0.162369	0.501343
120	g26191_CNL	XP_019183855.1_CN	0.0793492	0.133826	0.592928
121	g26198_CNL	XP_019183858.1_CN	0.121318	0.154315	0.78617
122	g26167_CNL	XP_019192343.1_CN	0.0756681	0.139282	0.543273
123	g26419_N	XP_019197980.1_CN	0.0991485	0.143651	0.690206
124	g26444_NL	XP_019197977.1_CN	0.106647	0.158023	0.674884
125	g26447_NL	XP_019197944.1_CN	0.0650278	0.198618	0.327401
126	g26493_NL	XP_019198008.1_CN	0.0965859	0.168056	0.574725
127	g26495_NL	XP_019198012.1_CN	0.0701936	0.140578	0.499322
128	g26499_N	XP_019197941.1_N	0.0868086	0.207186	0.418989
129	g27776_CNL	XP_019184198.1_CNL	0.0245517	0.0467523	0.525144
130	g26224_CNL	XP_019183858.1_CN	0.115389	0.125758	0.917551
131	g26231_NL	XP_019183855.1_CN	0.0709202	0.143406	0.494542
132	g30989_NL	XP_019158859.1_N	0.236688	0.400244	0.59136
133	g33746_NL	XP_019154289.1_CN	0.149766	0.241251	0.620788
134	g33770_NL	XP_019154385.1_N	0.100974	0.121645	0.830069
135	g33680_CNL	XP_019164482.1_CN	0.0952292	0.246903	0.385694
136	g33704_N	XP_019164458.1_CN	0.121356	0.191921	0.632324
137	g32676_N	XP_019163194.1_N	0.0242779	0.122578	0.19806
138	g37963_CNL	XP_019189979.1_CNL	0.139184	0.282389	0.492881
139	g37965_NL	XP_019189978.1_CN	0.316008	0.334166	0.945663
140	g37978_TNL	XP_019189976.1_TNL	0.0418233	0.0765234	0.546542
141	g36981_NL	XP_019178922.1_NL	0.0920627	0.132724	0.693641
142	g37004_CNL	XP_019178850.1_CNL	0.117341	0.182883	0.641616
143	g37074_CN	XP_019178872.1_CN	0.0757372	0.128412	0.589797
144	g3552_NL	itb05g05980.t1_CNL	0.0447838	0.0760929	0.588541
145	g3562_CNL	itb05g05980.t2_CNL	0.0495868	0.0928845	0.533855
146	g661_NL	itb05g22550.t1_NL	0.133156	0.155154	0.858216
147	g1816_NL	itb05g13980.t1_N	0.0332983	0.0275735	1.20762
148	g41171_NL	itb08g15750.t1_TNL	0.0749858	0.119897	0.625421
149	g41113_TNL	itb08g15660.t1_NL	0.010535	0.0212942	0.494734
150	g40243_TNL	itb08g12990.t3_TNL	0.0642841	0.102744	0.62567
151	g43643_CNL	itb01g07800.t1_CNL	0.10164	0.129014	0.787826
152	g43504_CNL	itb01g07420.t1_NL	0.032242	0.106405	0.303012
153	g43521_NL	itb01g07470.t1_CNL	0.106701	0.127722	0.835418
154	g43525_NL	itb01g07480.t1_CNL	0.0486421	0.0792152	0.61405
155	g41859_RNL	itb01g33810.t1_RNL	0.00153951	0.0388736	0.0396031
156	g42975_RNL	itb01g24330.t1_RNL	0.0987103	0.18681	0.528399
157	g46125_NL	itb01g06350.t1_NL	0.0192613	0.0275008	0.70039
158	g43503_CNL	itb01g07800.t1_CNL	0.0894557	0.0735451	1.21634
159	g50284_TNL	itb07g06080.t1_TNL	0.049949	0.0624161	0.800258
160	g47613_NL	itb07g15040.t1_NL	0.0221897	0.0428688	0.517619
161	g47227_CN	itb07g23100.t1_CNL	0.0261013	0.0393064	0.664047
162	g47228_NL	itb07g23090.t1_N	0.0308096	0.0667653	0.461461
163	g47233_CN	itb07g23080.t1_CNL	0.0721987	0.128494	0.561886
164	g47237_CN	itb07g23050.t1_CN	0.0577088	0.140189	0.41165
165	g49968_CNL	itb07g08140.t1_CNL	0.00523037	0.0777773	0.0672481
166	g49969_CN	itb07g08130.t1_N	0.0305182	0.0627141	0.486623
167	g49972_NL	itb07g08030.t1_N	0.238825	0.36804	0.648911
168	g49973_N	itb07g07980.t1_CN	0.0507606	0.140357	0.361654
169	g49977_CN	itb07g07970.t1_CNL	0.013246	0.039167	0.338193
170	g47388_TNL	itb07g21830.t2_NL	0.145088	0.145898	0.994452
171	g47402_TNL	itb07g21670.t1_TNL	0.0893152	0.107169	0.833405
172	g49529_NL	itb07g08060.t1_NL	0.0413985	0.0467033	0.886416
173	g49530_CN	itb07g07980.t1_CN	0.0171697	0.0737401	0.23284
174	g49531_CNL	itb07g07970.t1_CNL	0.0265186	0.103142	0.257109
175	g53896_N	itb02g14470.t1_N	0.0153429	0.037848	0.405383
176	g54661_RNL	itb02g07090.t1_RNL	0.0133777	0.0228906	0.584416
177	g54662_RNL	itb02g07080.t2_RNL	0.0136747	0.0780685	0.175163
178	g57038_CN	itb09g18660.t1_NL	0.0324277	0.0395859	0.819174
179	g55895_NL	itb09g28340.t1_CNL	0.0975915	0.145022	0.672944
180	g59028_CNL	itb09g08620.t1_CNL	0.0199634	0.0535472	0.372819
181	g55696_NL	itb09g29410.t1_NL	0.133476	0.244788	0.545269
182	g55699_CNL	itb09g29380.t1_NL	0.0941749	0.207306	0.45428
183	g57705_TNL	itb09g17390.t2_TNL	0.0363391	0.0872036	0.416715
184	g57800_RNL	itb09g16940.t1_RNL	0.0382512	0.0791799	0.483092
185	g56448_CNL	itb09g25130.t1_CNL	0.0163018	0.0485707	0.33563
186	g55834_NL	itb09g28520.t1_CNL	0.084536	0.0710467	1.18987
187	g64010_NL	itb03g25530.t1_NL	0.0150628	0.0348581	0.432118
188	g63784_NL	itb06g03940.t1_NL	0.0204442	0.0741552	0.275695
189	g62684_NL	itb06g08030.t1_NL	0.0558127	0.0872824	0.639449
190	g61893_CNL	itb06g10170.t1_NL	0.0393295	0.0671328	0.585846
191	g61903_CNL	itb06g10190.t1_CNL	0.0925599	0.0812146	1.1397
192	g61663_N	itb06g10990.t4_CNL	0.11135	0.121163	0.919014
193	g60721_CNL	itb06g18980.t1_CNL	0.00440818	0.0363183	0.121376
194	g61554_NL	itb06g11630.t1_NL	0.0336317	0.10078	0.333713
195	g61619_N	itb06g10990.t1_CNL	0.123452	0.107112	1.15256
196	g62023_RNL	itb06g10190.t1_CNL	0.119448	0.146153	0.817282
197	g61851_N	itb06g10180.t1_CN	0.0965818	0.177547	0.543978
198	g61858_CNL	itb06g10150.t1_CNL	0.0568426	0.0669458	0.849083
199	g63616_NL	itb06g02850.t1_NL	0.0113941	0.0290476	0.392258
200	g63513_NL	itb06g02850.t3_NL	0.117363	0.143503	0.817843
201	g63524_NL	itb06g02840.t1_NL	0.100958	0.172817	0.584191
202	g7304_CN	itb13g02730.t1_CN	0.0945069	0.0805438	1.17336
203	g8216_NL	itb04g09690.t1_NL	0.014238	0.0468521	0.303892
204	g8217_NL	itb04g09700.t1_NL	0.0563046	0.122421	0.459927
205	g8718_CNL	itb04g06950.t1_NL	0.00922261	0.0469118	0.196594
206	g8855_NL	itb04g05690.t1_NL	0.201463	0.387747	0.519573
207	g8869_NL	itb04g05570.t1_NL	0.0789954	0.174524	0.452634
208	g8963_CNL	itb04g04620.t1_CNL	0.00846139	0.039118	0.216304
209	g8964_CNL	itb04g04590.t2_CNL	0.0763558	0.279624	0.273066
210	g9225_TNL	itb04g01980.t4_TNL	0.0694319	0.147976	0.469212
211	g9234_TN	itb04g01940.t1_TNL	0.0110703	0.00977213	1.13285
212	g9241_TNL	itb04g01920.t1_TNL	0.202239	0.371129	0.54493
213	g9295_NL	itb04g01340.t1_N	0.1154	0.163376	0.706346
214	g9301_NL	itb04g01320.t1_N	0.0620946	0.060893	1.01973
215	g9306_NL	itb04g01290.t1_NL	0.0099257	0.0379282	0.261697
216	g9354_CN	itb04g00760.t1_CN	0.10052	0.144174	0.697216
217	g9382_CNL	itb04g00570.t1_NL	0.0341338	0.0660002	0.517177
218	g4311_CNL	itb04g34000.t1_CNL	0.00702026	0.0172972	0.405862
219	g4316_NL	itb04g33940.t2_CN	0.358278	1.68179	0.213034
220	g7455_CNL	itb04g14020.t1_NL	0.0148369	0.0247649	0.599111
221	g7756_CN	itb04g12400.t1_CN	0.0859401	0.146725	0.585723
222	g7766_CNL	itb04g12250.t1_NL	0.175416	0.22518	0.779001
223	g7784_CNL	itb04g12140.t1_CNL	0.0550607	0.0883651	0.623104
224	g8458_NL	itb04g07530.t1_NL	0.0172287	0.0505597	0.340759
225	g8224_NL	itb04g09700.t1_NL	0.0666969	0.185362	0.359819
226	g8225_NL	itb04g09690.t1_NL	0.0328927	0.065873	0.499335
227	g8270_CNL	itb04g09280.t1_CNL	0.0042214	0.068648	0.0614934
228	g8187_NL	itb04g09690.t1_NL	0.0713889	0.138312	0.516146
229	g12580_NL	itb14g04020.t2_NL	0.0831704	0.118883	0.6996
230	g12397_CNL	itb14g01700.t1_CNL	0.197533	0.371899	0.531148
231	g12413_NL	itb14g02040.t1_NL	0.0156442	0.0288613	0.542049
232	g12414_CNL	itb14g02060.t1_CNL	0.0112033	0.0362442	0.309105
233	g12415_CNL	itb14g02070.t1_CNL	0.0510465	0.0534898	0.954323
234	g12416_NL	itb14g02080.t1_NL	0.0804438	0.123261	0.652632
235	g12419_NL	itb14g02090.t1_NL	0.123291	0.0961157	1.28273
236	g12424_CNL	itb14g02150.t1_CNL	0.0105454	0.133497	0.0789937
237	g12105_CN	itb14g05150.t1_CNL	0.0881196	0.138969	0.634097
238	g12028_CNL	itb14g04730.t1_CNL	0.0781782	0.12633	0.618841
239	g12151_NL	itb14g04020.t2_NL	0.0758446	0.0949245	0.798999
240	g12382_CNL	itb14g02160.t1_CNL	0.0425957	0.0752869	0.565779
241	g12383_CNL	itb14g02150.t1_CNL	0.00481388	0.114235	0.0421403
242	g12384_CN	itb14g02140.t1_CN	0.00947565	0.104008	0.0911046
243	g12385_CNL	itb14g02120.t1_CNL	0.0330639	0.173713	0.190336
244	g12387_NL	itb14g02090.t1_NL	0.127534	0.0974511	1.30869
245	g12396_CNL	itb14g02070.t1_CNL	0.0278057	0.0341329	0.81463
246	g12397_CNL	itb14g02060.t1_CNL	0.00775201	0.021146	0.366594
247	g12426_CN	itb14g02140.t1_CN	0.0236123	0.116673	0.20238
248	g12430_CNL	itb14g02120.t1_CNL	0.0361755	0.116954	0.309314
249	g12467_CN	itb14g01730.t1_CNL	0.0277925	0.0989836	0.280779
250	g12468_CNL	itb14g01720.t1_CNL	0.0158579	0.0849329	0.186711
251	g12472_CNL	itb14g01700.t1_CNL	0.168948	0.257818	0.655301
252	g12691_CNL	itb14g00320.t1_CNL	0.00935077	0.0554484	0.168639
253	g11611_NL	itb14g11580.t1_N	0.103261	0.172781	0.59764
254	g11972_CNL	itb14g05150.t1_CNL	0.0928925	0.145651	0.637776
255	g12022_CNL	itb14g04730.t1_CNL	0.0566908	0.0681523	0.831824
256	g12864_N	itb13g25610.t1_NL	0.134012	0.181674	0.737648
257	g12980_NL	itb13g25600.t2_NL	0.0736183	0.0534678	1.37687
258	g12985_NL	itb13g25600.t1_NL	0.0874481	0.115123	0.759605
259	g16438_N	itb13g01200.t1_N	0.151133	0.197616	0.764781
260	g13967_CNL	itb13g17890.t1_CNL	0.0813102	0.0850709	0.955792
261	g14158_CNL	itb13g16550.t1_CNL	0.0120505	0.0653375	0.184434
262	g16310_CN	itb13g02320.t3_CN	0.0700693	0.0779923	0.898413
263	g16313_CNL	itb13g02280.t1_NL	0.0798015	0.172729	0.462004
264	g16315_CNL	itb13g02240.t1_CNL	0.0131008	0.0114319	1.14598
265	g16316_CNL	itb13g02220.t1_NL	0.0426536	0.11029	0.38674
266	g16320_CNL	itb13g02190.t1_CNL	0.00769978	0.0158923	0.484498
267	g16321_CN	itb13g02180.t1_CN	0.0543859	0.111005	0.489939
268	g16331_NL	itb13g02110.t1_NL	0.0482115	0.0608973	0.791686
269	g16341_CN	itb13g02050.t1_CN	0.0112583	0.0303072	0.371472
270	g16343_NL	itb13g02030.t1_CNL	0.0549355	0.0785388	0.699469
271	g16347_CN	itb13g01960.t1_CNL	0.0364738	0.0211841	1.72175
272	g16433_CNL	itb13g01280.t1_CN	0.0576159	0.0634532	0.908007
273	g16435_N	itb13g01270.t1_N	0.0867186	0.128635	0.674145
274	g16451_CN	itb13g01200.t1_N	0.137086	0.231392	0.59244
275	g16478_NL	itb13g01030.t1_NL	0.140208	0.215991	0.649136
276	g16481_NL	itb13g01010.t1_CNL	0.0169997	0.0386156	0.440228
277	g12998_NL	itb13g25600.t1_NL	0.0874481	0.115123	0.759605
278	g13006_NL	itb13g25600.t2_NL	0.0594717	0.0508131	1.1704
279	g13007_N	itb13g25580.t1_N	0.0708724	0.205237	0.345319
280	g14675_CNL	itb13g13250.t1_CN	0.0481641	0.101878	0.472764
281	g15787_NL	itb13g05500.t1_NL	0.0544922	0.0882289	0.617623
282	g15793_CNL	itb13g05490.t1_CNL	0.0455782	0.0655643	0.695167
283	g15797_NL	itb13g05470.t1_CNL	0.0778379	0.0877452	0.88709
284	g16123_NL	itb13g03680.t1_NL	0.0402313	0.0609654	0.659902
285	g16182_CNL	itb13g03290.t1_CNL	0.037431	0.0768351	0.48716
286	g16225_CNL	itb13g02820.t1_CNL	0.143834	0.192683	0.746476
287	g15826_CN	itb13g05490.t1_CNL	0.0806704	0.0794074	1.01591
288	g15833_CNL	itb13g05470.t1_CNL	0.116133	0.100951	1.15039
289	g15838_NL	itb13g05440.t1_CNL	0.0588546	0.08419	0.699069
290	g16590_CNL	itb13g01070.t1_N	0.219589	0.353101	0.621887
291	g16592_NL	itb13g01050.t1_CNL	0.0689471	0.0751501	0.917458
292	g16599_NL	itb13g01040.t1_NL	0.0892872	0.121691	0.733722
293	g16602_CN	itb13g01010.t1_CNL	0.0243376	0.040592	0.599566
294	g16433_CNL	itb13g01210.t1_N	0.14771	0.174863	0.844718
295	g16438_N	itb13g01200.t1_N	0.151133	0.197616	0.764781
296	g13000_NL	itb13g25600.t2_NL	0.0642425	0.0843929	0.761231
297	g13015_N	itb13g25580.t1_N	0.0672609	0.209137	0.321612
298	g17251_RNL	itb12g05680.t1_RNL	0.00374199	0.0074907	0.499551
299	g17252_NL	itb12g05690.t1_RNL	0.0174765	0.0412221	0.42396
300	g20163_TNL	itb12g21830.t1_TNL	0.00626378	0.0171014	0.366273
301	g21213_CNL	itb15g22860.t1_NL	0.0751696	0.0873808	0.860253
302	g21215_CN	itb15g22900.t1_NL	0.0384341	0.0878931	0.437283
303	g21216_N	itb15g22910.t1_NL	0.117285	0.199054	0.589212
304	g21222_NL	itb15g23040.t1_NL	0.0464296	0.0764297	0.607482
305	g21225_N	itb15g23120.t1_NL	0.113478	0.152649	0.743389
306	g24718_NL	itb15g04910.t1_NL	0.00688552	0.0265786	0.259063
307	g25249_CN	itb15g00170.t1_CN	0.0250396	0.0315866	0.792728
308	g23855_NL	itb15g11250.t1_NL	0.207399	0.319006	0.650143
309	g23869_NL	itb15g11210.t1_NL	0.130629	0.235472	0.554753
310	g23904_NL	itb15g11010.t2_NL	0.0783944	0.114228	0.686296
311	g23909_NL	itb15g11010.t1_NL	0.0153471	0.0475424	0.322808
312	g21309_TN	itb15g22130.t1_TNL	0.123887	0.187397	0.661092
313	g21150_CNL	itb15g23420.t1_NL	0.0328834	0.0756587	0.434628
314	g21166_CNL	itb15g23410.t1_NL	0.0210382	0.0385359	0.545938
315	g21168_NL	itb15g23400.t1_NL	0.0403907	0.0961815	0.419942
316	g21190_NL	itb15g23300.t1_NL	0.224899	0.418179	0.537805
317	g21191_TNL	itb15g23290.t1_N	0.336795	0.534198	0.630468
318	g21194_CN	itb15g23280.t1_CNL	0.0303861	0.0773581	0.392799
319	g21208_N	itb15g23070.t1_NL	0.0794417	0.0955815	0.831141
320	g21209_NL	itb15g23030.t1_NL	0.162178	0.249052	0.651182
321	g21229_N	itb15g22790.t1_N	0.125058	0.15019	0.832668
322	g21238_NL	itb15g22720.t1_NL	0.0543488	0.0530072	1.02531
323	g21889_CNL	itb15g19060.t1_CNL	0.0411396	0.0484391	0.849306
324	g21172_NL	itb15g23280.t1_CNL	0.300186	1.13896	0.26356
325	g23886_NL	itb15g11010.t2_NL	0.070732	0.0831924	0.850222
326	g21212_CN	itb15g23090.t1_NL	0.168661	0.246022	0.685552
327	g21226_NL	itb15g22910.t1_NL	0.016871	0.0421657	0.400113
328	g22773_TN	itb15g16600.t1_TN	0.0185327	0.0387016	0.47886
329	g26096_CNL	itb03g20750.t2_CNL	0.0220527	0.0393325	0.560674
330	g26140_CNL	itb03g21110.t1_CNL	0.0924621	0.167784	0.551079
331	g26146_CNL	itb03g21150.t1_CNL	0.0165998	0.026618	0.623629
332	g26167_CNL	itb03g21390.t1_CNL	0.0130884	0.0432791	0.302418
333	g26191_CNL	itb03g21600.t1_CNL	0.178955	0.286328	0.625
334	g26198_CNL	itb03g21640.t1_CNL	0.049529	0.0709168	0.69841
335	g26609_N	itb03g28160.t1_N	0.0169528	0.0448059	0.37836
336	g26443_N	itb03g22350.t1_N	0.0451897	0.0653351	0.691661
337	g26444_NL	itb03g22360.t1_CNL	0.103715	0.104074	0.996543
338	g26447_NL	itb03g22430.t1_CNL	0.0150549	0.0823845	0.182739
339	g26493_NL	itb03g22640.t1_CN	0.0552079	0.10331	0.534388
340	g26497_N	itb03g22650.t1_CN	0.0981652	0.184024	0.533437
341	g26499_N	itb03g22670.t1_N	0.0126608	0.0438363	0.288819
342	g26519_CNL	itb03g22800.t1_NL	0.0064226	0.0140037	0.458636
343	g27379_NL	itb03g25530.t1_NL	0.0123925	0.0236343	0.524341
344	g27782_CNL	itb03g26370.t1_CNL	0.0255624	0.0354496	0.721089
345	g26417_NL	itb03g22430.t1_CNL	0.0122502	0.0632005	0.193831
346	g26419_N	itb03g22360.t1_CNL	0.0823937	0.108793	0.757342
347	g26221_NL	itb03g21660.t2_CNL	0.0161481	0.0300094	0.538104
348	g26224_CNL	itb03g21650.t1_NL	0.0486745	0.0669884	0.72661
349	g26232_NL	itb03g21620.t1_NL	0.102773	0.190023	0.540844
350	g30989_NL	itb11g06190.t1_CNL	0.037814	0.0753291	0.501983
351	g33680_CNL	itb11g21990.t1_N	0.0505339	0.11331	0.445978
352	g33706_N	itb11g22210.t1_CN	0.0309584	0.064207	0.482165
353	g33719_CN	itb11g22210.t2_CN	0.151125	0.232169	0.650929
354	g33753_CN	itb11g22300.t1_N	0.057309	0.0561562	1.02053
355	g33766_NL	itb11g22410.t2_CNL	0.0843412	0.105094	0.80253
356	g33617_CNL	itb11g21750.t1_CNL	0.0262349	0.044693	0.587002
357	g36884_CNL	itb10g06870.t1_CNL	0.0947626	0.125534	0.754875
358	g36986_CNL	itb10g06870.t1_CNL	0.106825	0.134455	0.794507
359	g37074_CN	itb10g06300.t1_NL	0.0929029	0.137423	0.676037
360	g37953_CNL	itb10g01210.t1_CNL	0.157175	0.221091	0.710907
361	g37983_CNL	itb10g01150.t1_CNL	0.152014	0.200947	0.756486
362	g37652_CNL	itb10g03010.t2_CNL	0.058295	0.0559492	1.04193
363	g37819_NL	itb10g02120.t1_NL	0.0591658	0.0823663	0.718325
364	g3551_CNL	itf05g06500.t1_CNL	0.0241229	0.0488733	0.493581
365	g3562_CNL	itf05g06500.t2_CNL	0.04325	0.0959939	0.45055
366	g2358_CN	itf05g11580.t1_CN	0.0318264	0.0431584	0.737432
367	g3184_CN	itf05g06500.t1_CNL	0.0441967	0.0990642	0.446142
368	g39593_TN	itf08g09750.t1_TNL	0.00526234	0.046701	0.112682
369	g39683_TNL	itf08g09750.t1_TNL	0.00912708	0.0356573	0.255966
370	g39669_TNL	itf08g09750.t1_TNL	0.0266547	0.0591464	0.450657
371	g41171_NL	itf08g16430.t1_NL	0.0390276	0.0736788	0.529699
372	g43521_NL	itf01g20080.t1_NL	0.0672667	0.0945248	0.71163
373	g43525_NL	itf01g20090.t1_NL	0.0227535	0.0403242	0.564264
374	g41859_RNL	itf01g33990.t1_RNL	0.00153938	0.0219729	0.0700583
375	g42975_RNL	itf01g24580.t1_RNL	0.0543497	0.123447	0.440268
376	g43502_NL	itf01g20090.t1_NL	0.169614	0.296155	0.572718
377	g43504_CNL	itf01g20070.t1_NL	0.147831	0.194309	0.760803
378	g43623_CNL	itf01g19840.t1_NL	0.0742357	0.17309	0.428884
379	g49449_N	itf07g16830.t1_N	0.0134366	0.0288882	0.465125
380	g50721_TN	itf07g02370.t1_TNL	0.160643	0.226215	0.710135
381	g50774_TNL	itf07g02520.t1_TNL	0.195497	0.267997	0.729475
382	g47227_CN	itf07g22470.t1_CN	0.0607199	0.0870816	0.697275
383	g47228_NL	itf07g22460.t1_N	0.0313106	0.052195	0.599878
384	g47229_CN	itf07g22440.t1_CN	0.0299861	0.0493609	0.607487
385	g47230_CNL	itf07g22430.t1_CN	0.252328	0.333568	0.756453
386	g47231_N	itf07g22420.t1_CN	0.027526	0.0387642	0.710088
387	g47233_CN	itf07g22390.t1_CN	0.233085	0.489128	0.476532
388	g47237_CN	itf07g22370.t1_CN	0.107776	0.218332	0.493632
389	g49968_CNL	itf07g07910.t1_CNL	0.00418356	0.0796736	0.0525088
390	g49969_CN	itf07g07900.t1_CNL	0.023894	0.0405406	0.589384
391	g49975_CN	itf07g07860.t1_CN	0.0921025	0.16376	0.562424
392	g49977_CN	itf07g07830.t1_CN	0.0252292	0.117325	0.215037
393	g50789_TNL	itf07g02520.t1_TNL	0.066262	0.0668967	0.990513
394	g50814_NL	itf07g02380.t1_TNL	0.164255	0.187565	0.875724
395	g50817_TNL	itf07g02370.t1_TNL	0.175568	0.21635	0.811501
396	g48031_N	itf07g11430.t1_N	0.348894	0.660765	0.528015
397	g47613_NL	itf07g12600.t1_NL	0.0257861	0.0392874	0.656344
398	g47615_NL	itf07g12590.t1_NL	0.00661116	0.0263506	0.250892
399	g50719_TNL	itf07g02380.t1_TNL	0.33763	0.478921	0.704981
400	g53896_N	itf02g17590.t1_N	0.0313843	0.0848842	0.369731
401	g54661_RNL	itf02g11630.t1_RNL	0.0419282	0.17447	0.240318
402	g57038_CN	itf09g17780.t1_N	0.19042	0.294929	0.645645
403	g55895_NL	itf09g24850.t1_CNL	0.117215	0.183744	0.637926
404	g55907_CNL	itf09g24950.t1_CNL	0.0969951	0.179099	0.541572
405	g55914_CN	itf09g24980.t1_CNL	0.0882725	0.137304	0.642899
406	g55915_NL	itf09g24990.t1_CNL	0.114645	0.257422	0.445358
407	g59028_CNL	itf09g07950.t1_CNL	0.0227948	0.0670623	0.339905
408	g57705_TNL	itf09g16380.t2_TNL	0.0674135	0.0954625	0.706178
409	g57800_RNL	itf09g15940.t1_RNL	0.0364416	0.0948953	0.384019
410	g55954_N	itf09g24580.t2_N	0.132996	0.189301	0.702566
411	g55826_NL	itf09g24990.t1_CNL	0.0539199	0.0949391	0.567942
412	g55830_NL	itf09g24960.t1_CNL	0.165714	0.32752	0.505965
413	g55849_CNL	itf09g24780.t1_CNL	0.0645172	0.0894104	0.721584
414	g55851_CNL	itf09g24770.t1_CNL	0.125178	0.197673	0.633256
415	g55855_NL	itf09g24750.t1_CNL	0.0748459	0.133234	0.561763
416	g55863_NL	itf09g24730.t1_CNL	0.0920214	0.135673	0.678261
417	g64010_NL	itf03g27310.t1_NL	0.0116595	0.0400252	0.291305
418	g64011_NL	itf03g27300.t1_NL	0.0160977	0.0578981	0.278034
419	g63784_NL	itf06g06580.t1_NL	0.0465	0.140944	0.329919
420	g61881_CN	itf06g12180.t1_CNL	0.0524146	0.0540775	0.96925
421	g61893_CNL	itf06g12180.t6_CNL	0.115245	0.158058	0.729136
422	g61894_CNL	itf06g12210.t1_CNL	0.147199	0.185437	0.793799
423	g61901_NL	itf06g12250.t1_CNL	0.125149	0.140338	0.891765
424	g61911_CNL	itf06g12290.t1_CNL	0.0672863	0.0747441	0.900222
425	g61920_CN	itf06g12310.t1_CN	0.0461953	0.211038	0.218895
426	g61726_N	itf06g13070.t2_CNL	0.113673	0.115181	0.986904
427	g61730_N	itf06g13100.t1_CNL	0.0991013	0.0991448	0.999561
428	g61835_CNL	itf06g12150.t1_CNL	0.125756	0.11983	1.04945
429	g61860_RNL	itf06g12180.t1_CNL	0.0905217	0.0935964	0.96715
430	g61886_CN	itf06g12270.t1_CNL	0.101578	0.158368	0.641407
431	g61893_CNL	itf06g12280.t1_NL	0.125606	0.151991	0.826409
432	g61894_CNL	itf06g12290.t1_CNL	0.14354	0.178329	0.804917
433	g61901_NL	itf06g12350.t1_NL	0.0658465	0.102536	0.642178
434	g61657_CN	itf06g13040.t1_N	0.0202292	0.0386729	0.523085
435	g61661_N	itf06g13050.t1_NL	0.0924427	0.0730607	1.26529
436	g61821_CNL	itf06g12150.t1_CNL	0.0257041	0.0273492	0.939848
437	g61824_CNL	itf06g12180.t6_CNL	0.131341	0.141905	0.925557
438	g61839_CNL	itf06g12210.t1_CNL	0.07994	0.0731294	1.09313
439	g61851_N	itf06g12260.t1_N	0.19969	0.252865	0.789708
440	g61858_CNL	itf06g12290.t1_CNL	0.0467129	0.0773808	0.603676
441	g61864_CN	itf06g12350.t1_NL	0.154791	0.309399	0.500294
442	g62684_NL	itf06g09970.t1_N	0.0224161	0.0546719	0.41001
443	g62706_NL	itf06g10110.t1_NL	0.0190971	0.037769	0.505629
444	g60721_CNL	itf06g20590.t3_CNL	0.00490098	0.0345136	0.142001
445	g61554_NL	itf06g13610.t1_NL	0.0262981	0.0605278	0.43448
446	g61621_N	itf06g13050.t1_NL	0.101735	0.10164	1.00094
447	g61623_NL	itf06g13030.t1_N	0.105982	0.16103	0.658149
448	g62019_CNL	itf06g12350.t1_NL	0.0477791	0.0608775	0.78484
449	g62021_NL	itf06g12280.t1_NL	0.0824761	0.0942078	0.87547
450	g62023_RNL	itf06g12180.t6_CNL	0.130561	0.150964	0.864847
451	g61730_N	itf06g13040.t1_N	0.0359014	0.0829154	0.432988
452	g61831_CN	itf06g12350.t1_NL	0.0659307	0.171074	0.385393
453	g61832_CN	itf06g12310.t1_CN	0.165118	0.40639	0.406303
454	g61839_CNL	itf06g12290.t1_CNL	0.0861635	0.0761031	1.13219
455	g61846_N	itf06g12280.t1_NL	0.0570825	0.092786	0.615206
456	g61854_CNL	itf06g12190.t1_CN	0.0447281	0.0960458	0.465695
457	g62515_NL	itf06g10580.t1_NL	0.048004	0.0938724	0.511375
458	g63513_NL	itf06g05600.t1_NL	0.00772061	0.016876	0.457491
459	g63518_CNL	itf06g05520.t1_NL	0.0748583	0.101337	0.738709
460	g7752_NL	itf04g09980.t1_CN	0.126816	0.18752	0.676279
461	g7758_CN	itf04g09990.t1_CN	0.028535	0.0269559	1.05858
462	g7766_CNL	itf04g10060.t1_CNL	0.128267	0.170604	0.751843
463	g7784_CNL	itf04g10180.t1_CNL	0.0549919	0.0643229	0.854935
464	g8217_NL	itf04g08640.t1_NL	0.0128983	0.0590038	0.2186
465	g8720_CNL	itf04g06680.t1_NL	0.0319511	0.0831741	0.384148
466	g8853_NL	itf04g05490.t1_CNL	0.0712923	0.0812071	0.877907
467	g8867_N	itf04g05410.t1_CNL	0.065329	0.108179	0.603896
468	g8869_NL	itf04g05400.t1_CN	0.0830254	0.103132	0.80504
469	g8870_CNL	itf04g05390.t1_CNL	0.0106887	0.0369647	0.28916
470	g8963_CNL	itf04g04450.t1_CNL	0.00280746	0.0292324	0.0960393
471	g8964_CNL	itf04g04430.t1_CNL	0.0723539	0.272941	0.26509
472	g9297_N	itf04g01370.t1_N	0.146506	0.235958	0.620898
473	g9307_NL	itf04g01350.t1_CN	0.165515	0.268524	0.616389
474	g9354_CN	itf04g00920.t1_CN	0.110651	0.187535	0.59003
475	g9382_CNL	itf04g00730.t1_CN	0.0422169	0.0764994	0.551859
476	g4311_CNL	itf04g34280.t1_CNL	0.00209827	0.00244151	0.859416
477	g4316_NL	itf04g34230.t1_CNL	0.0209769	0.0550812	0.380837
478	g4317_CNL	itf04g34220.t1_CNL	0.0196698	0.0452097	0.43508
479	g8224_NL	itf04g08640.t1_NL	0.0225741	0.105096	0.214794
480	g8270_CNL	itf04g08290.t1_CNL	0.00611049	0.0719414	0.084937
481	g8113_NL	itf04g09260.t1_CN	0.210588	0.557006	0.378072
482	g8187_NL	itf04g08640.t1_NL	0.0180096	0.0683089	0.263649
483	g7450_N	itf04g13470.t1_CNL	0.0689955	0.163639	0.421631
484	g7455_CNL	itf04g13450.t1_CNL	0.0747707	0.102418	0.730053
485	g7497_TNL	itf04g09550.t1_TN	0.0226095	0.0666657	0.339148
486	g12577_NL	itf14g03840.t1_NL	0.0116879	0.023119	0.505554
487	g12416_NL	itf14g02100.t1_CNL	0.103555	0.146877	0.705042
488	g12104_NL	itf14g04720.t1_CN	0.0697256	0.205123	0.339921
489	g12105_CN	itf14g04860.t1_CN	0.0493715	0.0966619	0.510765
490	g11962_CNL	itf14g04850.t1_CNL	0.0740223	0.147323	0.502447
491	g11989_CN	itf14g04720.t1_CN	0.106217	0.169411	0.626977
492	g12030_CNL	itf14g04500.t2_CNL	0.0433768	0.0593586	0.730759
493	g12151_NL	itf14g03840.t1_NL	0.0670943	0.100263	0.669184
494	g12360_CN	itf14g02290.t1_CN	0.0309449	0.0917631	0.337226
495	g12383_CNL	itf14g02120.t1_CNL	0.00384817	0.108521	0.0354601
496	g12384_CN	itf14g02110.t1_CN	0.00653714	0.0698281	0.0936176
497	g12385_CNL	itf14g02090.t1_CNL	0.0353622	0.185408	0.190727
498	g12467_CN	itf14g01640.t1_CNL	0.0298718	0.0911071	0.327875
499	g12468_CNL	itf14g01630.t1_NL	0.0127978	0.0844564	0.151531
500	g12472_CNL	itf14g01610.t1_CNL	0.0851302	0.0983158	0.865885
501	g12493_CN	itf14g01400.t1_CNL	0.124414	0.332495	0.374183
502	g12691_CNL	itf14g00270.t1_CNL	0.00620881	0.0686503	0.0904411
503	g12118_NL	itf14g04850.t1_CNL	0.0912295	0.176735	0.516194
504	g14817_N	itf13g05860.t1_NL	0.031987	0.0225282	1.41987
505	g12987_NL	itf13g21990.t1_NL	0.06463	0.0897016	0.7205
506	g13967_CNL	itf13g14140.t1_CNL	0.00399585	0.0051495	0.775968
507	g13979_N	itf13g14120.t1_NL	0.137814	0.122765	1.12259
508	g14158_CNL	itf13g12870.t1_CNL	0.0120409	0.065526	0.183758
509	g14237_N	itf13g12330.t1_N	0.0251069	0.115613	0.217164
510	g16309_CNL	itf13g01720.t1_CNL	0.127188	0.231861	0.548554
511	g16314_CN	itf13g01710.t1_CN	0.0615004	0.0430998	1.42693
512	g16318_NL	itf13g01700.t1_CN	0.124923	0.172759	0.723103
513	g16320_CNL	itf13g01680.t1_CNL	0.00519994	0.00866686	0.59998
514	g16321_CN	itf13g01670.t1_CN	0.050311	0.0987782	0.509334
515	g16331_NL	itf13g01590.t1_NL	0.0479568	0.0499974	0.959185
516	g16341_CN	itf13g01480.t1_CN	0.00802182	0.034221	0.234412
517	g16347_CN	itf13g01450.t1_CN	0.0548402	0.0409336	1.33974
518	g16435_N	itf13g01020.t1_N	0.315558	0.616155	0.51214
519	g16439_N	itf13g01010.t1_CN	0.0513781	0.0545517	0.941825
520	g16480_NL	itf13g00790.t1_CNL	0.25074	0.454144	0.552116
521	g13007_N	itf13g21970.t1_N	0.0488119	0.145205	0.336159
522	g13008_NL	itf13g21960.t1_NL	0.0612633	0.0717089	0.854334
523	g13009_NL	itf13g21950.t1_NL	0.0209009	0.0298293	0.700683
524	g13014_NL	itf13g21940.t5_NL	0.0413411	0.0441026	0.937384
525	g13020_NL	itf13g21940.t2_NL	0.0403472	0.0482751	0.835776
526	g15787_NL	itf13g03750.t1_CNL	0.0685676	0.0871258	0.786996
527	g15796_NL	itf13g03690.t2_CNL	0.142582	0.272076	0.524052
528	g16154_CNL	itf13g02410.t1_CN	0.0496875	0.0894106	0.555722
529	g15833_CNL	itf13g03710.t1_CNL	0.00927468	0.0193083	0.480347
530	g15838_NL	itf13g03690.t1_CNL	0.0233979	0.0523763	0.446726
531	g16225_CNL	itf13g02110.t1_NL	0.236031	0.40187	0.587331
532	g16230_CNL	itf13g02070.t1_CNL	0.0141898	0.0345852	0.410285
533	g16591_NL	itf13g00820.t1_N	0.111659	0.172867	0.645926
534	g16600_NL	itf13g00800.t1_NL	0.0773236	0.0967417	0.799278
535	g16602_CN	itf13g00790.t1_CNL	0.0292844	0.0533947	0.548452
536	g13000_NL	itf13g21990.t1_NL	0.06463	0.0897016	0.7205
537	g13015_N	itf13g21970.t1_N	0.0491692	0.131083	0.375099
538	g17251_RNL	itf12g05370.t1_RNL	0.186472	0.250257	0.745124
539	g20140_TN	itf12g21200.t1_TN	0.0386296	0.08313	0.464689
540	g20079_TNL	itf12g21200.t1_TN	0.0282026	0.058444	0.482557
541	g19000_CNL	itf12g12640.t1_CN	0.058334	0.104033	0.560725
542	g21587_NL	itf15g19820.t1_NL	0.0143563	0.0253809	0.565633
543	g21600_NL	itf15g19850.t1_NL	0.0149652	0.0217069	0.689418
544	g22051_CNL	itf15g18380.t1_CN	0.0406484	0.0665385	0.6109
545	g24718_NL	itf15g04690.t1_NL	0.00312806	0.0230422	0.135753
546	g25249_CN	itf15g00150.t1_CN	0.0253818	0.0353207	0.718609
547	g23832_CNL	itf15g10880.t1_CNL	0.115773	0.182731	0.633569
548	g23855_NL	itf15g10800.t2_CNL	0.199344	0.343472	0.580381
549	g23886_NL	itf15g10770.t1_CNL	0.0596829	0.118217	0.504857
550	g23903_NL	itf15g10700.t2_CNL	0.0349444	0.073211	0.47731
551	g21092_N	itf15g22800.t1_N	0.0912958	0.091445	0.998368
552	g21166_CNL	itf15g22510.t1_CN	0.154255	0.164779	0.936137
553	g21168_NL	itf15g22490.t1_CN	0.0231032	0.0508716	0.454148
554	g21172_NL	itf15g22470.t1_NL	0.0338098	0.0929136	0.363884
555	g21173_NL	itf15g22420.t1_N	0.182869	0.249732	0.732261
556	g21194_CN	itf15g22190.t1_CNL	0.038285	0.078898	0.485247
557	g21213_CNL	itf15g22050.t1_N	0.126035	0.14466	0.871248
558	g21215_CN	itf15g22030.t1_CNL	0.212817	0.314072	0.677606
559	g21150_CNL	itf15g22510.t1_CN	0.24851	0.338245	0.734705
560	g21164_N	itf15g22420.t1_N	0.18906	0.205609	0.91951
561	g21222_NL	itf15g22050.t1_N	0.280297	0.350674	0.79931
562	g23889_NL	itf15g10880.t1_CNL	0.140414	0.235712	0.595701
563	g23896_N	itf15g10850.t1_CNL	0.0520719	0.0753307	0.691244
564	g23898_NL	itf15g10820.t1_CNL	0.0225536	0.0544886	0.413914
565	g26096_CNL	itf03g19910.t1_N	0.0847546	0.117699	0.720095
566	g26166_CNL	itf03g20730.t1_CNL	0.0747263	0.137571	0.543185
567	g26167_CNL	itf03g20740.t1_CNL	0.0153401	0.0441239	0.34766
568	g26191_CNL	itf03g20950.t1_NL	0.142227	0.333389	0.426611
569	g26194_NL	itf03g20960.t1_N	0.0938383	0.148563	0.631638
570	g26199_NL	itf03g21020.t1_CNL	0.0105391	0.0346013	0.304586
571	g26689_CNL	itf03g23010.t1_CNL	0.0219522	0.0547722	0.40079
572	g26422_CN	itf03g21720.t1_CN	0.0958289	0.16849	0.56875
573	g26447_NL	itf03g21770.t1_CNL	0.0156324	0.0797002	0.196139
574	g26493_NL	itf03g22030.t1_CN	0.0567022	0.0836894	0.677531
575	g26499_N	itf03g22060.t1_N	0.048185	0.134628	0.357912
576	g26609_N	itf03g12490.t1_CN	0.00439508	0.0229869	0.191199
577	g27378_NL	itf03g27300.t1_NL	0.0104198	0.025726	0.405032
578	g27379_NL	itf03g27310.t1_NL	0.0198297	0.0431774	0.459262
579	g27768_CNL	itf03g10740.t1_NL	0.00622949	0.0171752	0.362703
580	g26443_N	itf03g21710.t1_N	0.0527729	0.0852194	0.619259
581	g26417_NL	itf03g21770.t1_CNL	0.0148615	0.106431	0.139635
582	g26419_N	itf03g21730.t1_CN	0.0458311	0.0571242	0.802307
583	g30989_NL	itf11g05970.t1_CNL	0.0105394	0.0366859	0.287286
584	g33634_CNL	itf11g20050.t1_NL	0.0784704	0.125972	0.622919
585	g33680_CNL	itf11g20280.t1_N	0.0558654	0.108655	0.514153
586	g33681_N	itf11g20310.t1_NL	0.0177018	0.0427162	0.414405
587	g33689_CNL	itf11g20320.t1_N	0.0263556	0.041372	0.63704
588	g33706_N	itf11g20430.t2_CNL	0.0552629	0.0873621	0.632573
589	g33722_CNL	itf11g20440.t1_CNL	0.0730785	0.09416	0.77611
590	g33746_NL	itf11g20510.t1_CNL	0.0545901	0.0663637	0.822589
591	g33772_NL	itf11g20660.t1_NL	0.14515	0.251368	0.57744
592	g33604_NL	itf11g20040.t1_CNL	0.0918632	0.126286	0.727423
593	g33606_CNL	itf11g20050.t1_NL	0.0579903	0.109203	0.531032
594	g33617_CNL	itf11g20070.t2_N	0.0296525	0.032263	0.919085
595	g37074_CN	itf10g05550.t1_N	0.028284	0.0482006	0.586797
596	g37965_NL	itf10g01330.t1_N	0.116767	0.211989	0.550815
597	g37976_CNL	itf10g01310.t1_N	0.121672	0.146741	0.829161
598	g37983_CNL	itf10g01290.t1_NL	0.144097	0.232226	0.620503
599	XP_019167958.1_CNL	itb06g02840.t1_NL	0.11389	0.158761	0.717368
600	XP_019167981.1_N	itb06g02850.t1_NL	0.0346947	0.0716397	0.484294
601	XP_019189878.1_CNL	itb06g01870.t1_CNL	0.0290178	0.141536	0.205021
602	XP_019153229.1_CNL	itb06g18980.t1_CNL	0.0123778	0.0864888	0.143114
603	XP_019176818.1_NL	itb06g11630.t1_NL	0.0467579	0.176724	0.264582
604	XP_019176879.1_N	itb06g10990.t1_CNL	0.127004	0.113729	1.11673
605	XP_019186114.1_CN	itb15g00170.t1_CN	0.0556927	0.07327	0.760102
606	XP_019186209.1_NL	itb15g04910.t1_NL	0.0241917	0.065738	0.368003
607	XP_019187218.1_CN	itb15g11010.t1_NL	0.155842	0.230582	0.675864
608	XP_019186674.1_N	itb15g11050.t1_CNL	0.0771984	0.130401	0.592006
609	XP_019186672.1_CN	itb15g11220.t1_CNL	0.13758	0.175685	0.783109
610	XP_019186668.1_CN	itb15g11250.t1_NL	0.134259	0.212145	0.632864
611	XP_019191119.1_TN	itb15g16600.t1_TN	0.0271343	0.072905	0.372187
612	XP_019175619.1_N	itb15g23400.t1_NL	0.0442585	0.180524	0.245166
613	XP_019175717.1_CN	itb15g23420.t1_NL	0.092587	0.145977	0.634256
614	XP_019177613.1_N	itb15g22720.t1_NL	0.150264	0.23214	0.647298
615	XP_019177638.1_N	itb15g22780.t1_N	0.147683	0.330732	0.446533
616	XP_019177627.1_CN	itb15g22850.t1_CNL	0.109314	0.159104	0.68706
617	XP_019177609.1_CN	itb15g23280.t1_CNL	0.0863142	0.146971	0.587286
618	XP_019157669.1_CN	itb15g23120.t1_NL	0.0770317	0.102821	0.749185
619	XP_019179960.1_N	itb04g12150.t1_CN	0.053018	0.112409	0.471651
620	XP_019181427.1_CN	itb04g09280.t1_CNL	0.0293212	0.257234	0.113986
621	XP_019181443.1_N	itb04g09690.t1_NL	0.0446307	0.105568	0.422768
622	XP_019181444.1_N	itb04g09700.t1_NL	0.0311413	0.0889436	0.350124
623	XP_019152127.1_CN	itb04g33940.t2_CN	0.299867	1.48524	0.201898
624	XP_019185751.1_CN	itb04g05540.t2_CNL	0.122519	0.180759	0.677805
625	XP_019185759.1_CN	itb04g05540.t1_CN	0.0827253	0.181871	0.454858
626	XP_019186788.1_CNL	itb04g04620.t1_CNL	0.015582	0.137836	0.113047
627	XP_019186777.1_CNL	itb04g04590.t2_CNL	0.0684188	0.270605	0.252836
628	XP_019189336.1_TN	itb04g01980.t6_TNL	0.0591678	0.136385	0.43383
629	XP_019189333.1_TN	itb04g01980.t4_TNL	0.0678231	0.130717	0.518853
630	XP_019189320.1_TNL	itb04g01940.t1_TNL	0.200046	0.438832	0.455861
631	XP_019190642.1_N	itb04g00760.t1_CN	0.0946796	0.137044	0.690869
632	XP_019191307.1_CNL	itb04g06950.t1_NL	0.0178084	0.182762	0.0974404
633	XP_019180929.1_N	itb13g17870.t1_NL	0.157482	0.182723	0.861863
634	XP_019180203.1_CNL	itb13g17890.t1_CNL	0.0889189	0.116318	0.76445
635	XP_019182097.1_CN	itb13g16550.t1_CNL	0.0391838	0.1424	0.275168
636	XP_019171042.1_CN	itb13g03680.t1_NL	0.0678903	0.129769	0.523165
637	XP_019194889.1_N	itb13g05470.t1_CNL	0.0977085	0.118011	0.827958
638	XP_019172707.1_CN	itb13g05490.t1_CNL	0.183024	0.320465	0.571121
639	XP_019155095.1_CN	itb13g03390.t1_CNL	0.0932509	0.154539	0.603412
640	XP_019155103.1_N	itb13g03430.t1_CNL	0.0563004	0.132349	0.425395
641	XP_019155079.1_CN	itb13g03660.t1_CNL	0.0595665	0.11114	0.535959
642	XP_019189576.1_N	itb13g02220.t1_NL	0.0872382	0.129421	0.674066
643	XP_019189571.1_N	itb13g02260.t1_N	0.133446	0.158529	0.841776
644	XP_019189573.1_N	itb13g02270.t1_CN	0.111598	0.196518	0.567878
645	XP_019189536.1_CN	itb13g02320.t3_CN	0.219058	0.294961	0.74267
646	XP_019189537.1_CN	itb13g02320.t2_CN	0.116483	0.153121	0.760723
647	XP_019189613.1_CN	itb13g02330.t1_CNL	0.201562	0.354383	0.568769
648	XP_019155087.1_N	itb13g03430.t1_CNL	0.113722	0.227747	0.499334
649	XP_019155108.1_N	itb13g03350.t1_N	0.179135	0.25873	0.69236
650	XP_019155079.1_CN	itb13g03310.t1_NL	0.0583894	0.117866	0.49539
651	XP_019189499.1_CN	itb13g02820.t1_CNL	0.222377	0.293212	0.758418
652	XP_019189609.1_CN	itb13g02330.t1_CNL	0.13206	0.175971	0.750466
653	XP_019189612.1_CN	itb13g02320.t3_CN	0.0859049	0.115645	0.742833
654	XP_019189578.1_N	itb13g02310.t1_NL	0.0527804	0.152073	0.347072
655	XP_019189573.1_N	itb13g02270.t1_CN	0.111598	0.196518	0.567878
656	XP_019189540.1_CN	itb13g02240.t1_CNL	0.131702	0.178622	0.737321
657	XP_019189575.1_N	itb13g02220.t1_NL	0.0989477	0.168505	0.587211
658	XP_019189634.1_CN	itb13g02190.t1_CNL	0.0490888	0.0651313	0.75369
659	XP_019189580.1_CN	itb13g02110.t1_NL	0.2937	0.60543	0.485109
660	XP_019198219.1_CN	itb13g02010.t1_CNL	0.129113	0.206489	0.625278
661	XP_019182622.1_CN	itb13g01200.t3_N	0.100715	0.162943	0.618099
662	XP_019183068.1_CN	itb13g01010.t1_CNL	0.182326	0.303127	0.601483
663	XP_019166239.1_CNL	itb01g24330.t1_RNL	0.0281463	0.100633	0.279693
664	XP_019174818.1_RN	itb01g33810.t1_RNL	0.00954277	0.10131	0.0941939
665	XP_019179342.1_TN	itb01g10030.t1_TN	0.00793017	0.118298	0.0670353
666	XP_019158108.1_TNL	itb08g15660.t1_NL	0.0277839	0.0669701	0.41487
667	XP_019200508.1_TN	itb08g12990.t3_TNL	0.0226718	0.0524278	0.432438
668	XP_019183808.1_CN	itb03g21380.t1_RN	0.1512	0.446083	0.33895
669	XP_019183863.1_CN	itb03g21610.t1_NL	0.0976008	0.186702	0.522761
670	XP_019183858.1_CN	itb03g21650.t1_NL	0.0864101	0.0989375	0.873381
671	XP_019192343.1_CN	itb03g21390.t1_CNL	0.0653685	0.139648	0.468096
672	XP_019191983.1_CN	itb03g21170.t1_N	0.384886	0.793652	0.484956
673	XP_019197940.1_N	itb03g22670.t1_N	0.0528883	0.101257	0.522318
674	XP_019198007.1_CN	itb03g22640.t1_CN	0.101872	0.132552	0.768542
675	XP_019197944.1_CN	itb03g22430.t1_CNL	0.0517184	0.19037	0.271673
676	XP_019197977.1_CN	itb03g22340.t1_CN	0.0951708	0.154593	0.615622
677	XP_019185068.1_N	itb02g14470.t1_N	0.0198245	0.0479597	0.413356
678	XP_019162466.1_CN	itb15g23690.t1_N	0.0495645	0.089451	0.554096
679	XP_019162468.1_CN	itb15g23700.t1_CN	0.395751	0.523331	0.756215
680	XP_019162360.1_CNL	itb09g08620.t1_CNL	0.0362388	0.0896632	0.404166
681	XP_019179597.1_CNL	itb09g29410.t1_NL	0.116316	0.213582	0.544599
682	XP_019151302.1_CNL	itb09g16940.t1_RNL	0.042751	0.169279	0.252547
683	XP_019164294.1_CNL	itb09g28520.t1_CNL	0.0846677	0.152962	0.55352
684	XP_019164317.1_CNL	itb09g28380.t1_CNL	0.0329875	0.0890404	0.370477
685	XP_019176393.1_RN	itb12g05680.t1_RNL	0.185305	0.288484	0.64234
686	XP_019150986.1_TNL	itb12g21870.t3_TNL	0.270586	0.568473	0.475988
687	XP_019160120.1_CN	itb12g16960.t1_RNL	0.0123908	0.0960878	0.128953
688	XP_019189984.1_CNL	itb10g01210.t1_CNL	0.146143	0.18955	0.771001
689	XP_019178872.1_CN	itb10g06300.t1_NL	0.0826024	0.129878	0.635999
690	XP_019178945.1_TNL	itb10g06510.t1_TNL	0.0244406	0.123327	0.198177
691	XP_019178928.1_CN	itb10g06870.t1_CNL	0.100836	0.13747	0.733514
692	XP_019163637.1_N	itb14g05120.t1_NL	2.57764	1.78821	1.44147
693	XP_019163566.1_CN	itb14g05140.t1_NL	0.124126	0.221158	0.561254
694	XP_019164736.1_N	itb14g04040.t1_N	0.0787553	0.119299	0.660153
695	XP_019164548.1_CN	itb14g02360.t1_N	0.10056	0.248746	0.40427
696	XP_019164857.1_CNL	itb14g02160.t1_CNL	0.0535473	0.0674327	0.794085
697	XP_019164861.1_CN	itb14g02150.t1_CNL	0.0190604	0.218149	0.0873735
698	XP_019164859.1_CN	itb14g02140.t1_CN	0.0206927	0.232999	0.0888102
699	XP_019164823.1_CN	itb14g02120.t1_CNL	0.032368	0.165112	0.196037
700	XP_019164822.1_N	itb14g02080.t1_NL	0.141341	0.257752	0.548362
701	XP_019164820.1_CN	itb14g02040.t1_NL	0.0780471	0.115028	0.678508
702	XP_019164696.1_CN	itb14g01720.t1_CNL	0.136499	0.77262	0.176671
703	XP_019171304.1_CN	itb14g00320.t1_CNL	0.0206952	0.127874	0.16184
704	XP_019171307.1_N	itb14g00300.t1_NL	0.0932113	0.165582	0.562931
705	XP_019170717.1_CN	itb07g23020.t1_CNL	0.163954	0.281947	0.581507
706	XP_019170832.1_CN	itb07g23100.t1_CNL	0.137789	0.239887	0.574391
707	XP_019149845.1_N	itb07g15040.t1_NL	0.0560218	0.0536174	1.04484
708	XP_019176535.1_TNL	itb07g06080.t1_TNL	0.0405115	0.0603475	0.671303
709	XP_019160265.1_CN	itb07g08140.t1_CNL	0.0260468	0.150219	0.173392
710	XP_019160083.1_CN	itb07g08130.t1_N	0.0445106	0.14754	0.301684
711	XP_019160187.1_CN	itb07g07980.t1_CN	0.0731348	0.155261	0.471046
712	XP_019158859.1_N	itb11g06190.t1_CNL	0.222988	0.377938	0.590012
713	XP_019154253.1_CN	itb11g22160.t1_N	0.15226	0.331546	0.459244
714	XP_019154254.1_CN	itb11g22210.t1_CN	0.105946	0.153317	0.691025
715	XP_019154289.1_CN	itb11g22260.t1_CN	0.0779828	0.140585	0.554704
716	XP_019154380.1_N	itb11g22450.t1_N	0.0970166	0.213241	0.454963
717	XP_019154381.1_N	itb11g22460.t1_NL	0.107969	0.278739	0.38735
718	XP_019164473.1_CN	itb11g22260.t1_CN	0.105575	0.265569	0.397544
719	XP_019164482.1_CN	itb11g22150.t1_N	0.118021	0.260367	0.453289
720	XP_019176818.1_NL	itf06g13610.t1_NL	0.0550434	0.176983	0.31101
721	XP_019176879.1_N	itf06g13090.t1_CNL	0.130524	0.13779	0.94727
722	XP_019176915.1_CN	itf06g12260.t1_N	0.243422	0.478883	0.508312
723	XP_019189878.1_CNL	itf06g03570.t1_NL	0.0317258	0.163047	0.19458
724	XP_019186114.1_CN	itf15g00150.t1_CN	0.0824952	0.0969665	0.850759
725	XP_019186209.1_NL	itf15g04690.t1_NL	0.0239064	0.0790563	0.302397
726	XP_019187218.1_CN	itf15g10700.t2_CNL	0.137395	0.204159	0.67298
727	XP_019186667.1_CN	itf15g10780.t1_CNL	0.0862829	0.140354	0.614754
728	XP_019186672.1_CN	itf15g10850.t1_CNL	0.120002	0.154789	0.775263
729	XP_019186537.1_CNL	itf15g10880.t1_CNL	0.125355	0.213329	0.587614
730	XP_019175716.1_CN	itf15g22460.t1_CNL	0.118254	0.159021	0.743634
731	XP_019173960.1_CN	itf15g18440.t1_NL	0.0537256	0.10784	0.498199
732	XP_019177631.1_CN	itf15g21970.t1_N	0.0698911	0.0779633	0.896462
733	XP_019177628.1_CN	itf15g22000.t1_CN	0.0486333	0.101528	0.479016
734	XP_019177609.1_CN	itf15g22190.t1_CNL	0.0892772	0.165845	0.538316
735	XP_019191119.1_TN	itf15g17060.t2_TN	0.0293569	0.0812143	0.361475
736	XP_019181427.1_CN	itf04g08290.t1_CNL	0.0255494	0.266359	0.0959211
737	XP_019181444.1_N	itf04g08640.t1_NL	0.0679345	0.167694	0.405111
738	XP_019181385.1_CN	itf04g08850.t1_CN	0.0862991	0.209822	0.411296
739	XP_019152127.1_CN	itf04g34220.t1_CNL	0.293418	1.47077	0.1995
740	XP_019191736.1_CN	itf04g05400.t1_CN	0.0906365	0.204457	0.443304
741	XP_019186788.1_CNL	itf04g04450.t1_CNL	0.0164924	0.129134	0.127715
742	XP_019186777.1_CNL	itf04g04430.t1_CNL	0.063583	0.261853	0.24282
743	XP_019190642.1_N	itf04g00920.t1_CN	0.0956745	0.137325	0.696702
744	XP_019180017.1_CN	itf04g10020.t1_CNL	0.153333	0.201045	0.76268
745	XP_019182097.1_CN	itf13g12870.t1_CNL	0.0441836	0.138418	0.319203
746	XP_019180929.1_N	itf13g14120.t1_NL	0.169976	0.156926	1.08316
747	XP_019180203.1_CNL	itf13g14140.t1_CNL	0.11401	0.131	0.870305
748	XP_019171034.1_CN	itf13g02410.t1_CN	0.089366	0.114938	0.777518
749	XP_019194562.1_CN	itf13g03750.t1_CNL	0.128905	0.194927	0.661301
750	XP_019155095.1_CN	itf13g02410.t1_CN	0.0959118	0.152933	0.627147
751	XP_019155079.1_CN	itf13g02540.t1_CNL	0.0549445	0.0938915	0.585191
752	XP_019189505.1_CN	itf13g02090.t2_CNL	0.113862	0.163469	0.696534
753	XP_019189610.1_CN	itf13g01750.t2_CN	0.106422	0.173236	0.614319
754	XP_019189576.1_N	itf13g01710.t2_CNL	0.0516785	0.0714462	0.72332
755	XP_019189577.1_N	itf13g01710.t1_CN	0.0487923	0.0857716	0.568863
756	XP_019189530.1_CN	itf13g01700.t1_CN	0.0968138	0.147939	0.654419
757	XP_019189571.1_N	itf13g01690.t1_CNL	0.154123	0.179004	0.861001
758	XP_019189634.1_CN	itf13g01680.t2_CNL	0.0523408	0.0682952	0.766391
759	XP_019189613.1_CN	itf13g01670.t1_CN	0.0292876	0.0580767	0.504291
760	XP_019189580.1_CN	itf13g01590.t1_NL	0.305733	0.583556	0.523914
761	XP_019198231.1_CN	itf13g01470.t1_CNL	0.11845	0.140231	0.844678
762	XP_019182667.1_CN	itf13g00960.t1_CNL	0.146262	0.208203	0.702496
763	XP_019172707.1_CN	itf13g03950.t1_CNL	0.134892	0.279965	0.481816
764	XP_019183152.1_CN	itf13g00810.t1_N	0.114591	0.166649	0.687617
765	XP_019181933.1_CN	itf13g00790.t1_CNL	0.0621624	0.16143	0.385073
766	XP_019172718.1_N	itf13g03970.t1_NL	0.0980004	0.125081	0.783495
767	XP_019153878.1_CN	itf01g19840.t1_NL	0.0725951	0.102466	0.70848
768	XP_019153883.1_CN	itf01g20080.t1_NL	0.0793026	0.147008	0.539445
769	XP_019153966.1_CN	itf01g20100.t1_CN	0.0528077	0.132431	0.398756
770	XP_019153898.1_N	itf01g21600.t1_NL	0.0755145	0.119508	0.631878
771	XP_019166239.1_CNL	itf01g24580.t1_RNL	0.0243817	0.116444	0.209385
772	XP_019179342.1_TN	itf01g18600.t1_TN	0.00881197	0.116787	0.0754535
773	XP_019174818.1_RN	itf01g33990.t1_RNL	0.00902305	0.0972202	0.0928105
774	XP_019183870.1_CN	itf03g20730.t1_CNL	0.0558249	0.114814	0.486221
775	XP_019183858.1_CN	itf03g20980.t1_CNL	0.103152	0.123176	0.837435
776	XP_019183859.1_CN	itf03g20990.t2_CNL	0.0998196	0.147991	0.674499
777	XP_019192343.1_CN	itf03g20740.t1_CNL	0.0652943	0.139881	0.466784
778	XP_019191984.1_CN	itf03g20560.t1_CNL	0.109887	0.184619	0.59521
779	XP_019191983.1_CN	itf03g20520.t1_CNL	0.191482	0.485366	0.39451
780	XP_019197940.1_N	itf03g22060.t1_N	0.0539647	0.120208	0.448929
781	XP_019198012.1_CN	itf03g22010.t1_NL	0.0710045	0.156289	0.454315
782	XP_019197944.1_CN	itf03g21770.t1_CNL	0.0550639	0.210585	0.261481
783	XP_019197947.1_N	itf03g21710.t1_N	0.0578968	0.180823	0.320184
784	XP_019197977.1_CN	itf03g21700.t1_N	0.12072	0.18784	0.642677
785	XP_019184198.1_CNL	itf03g10740.t1_NL	0.116373	0.233229	0.498966
786	XP_019185068.1_N	itf02g17590.t1_N	0.0378022	0.0729	0.518548
787	XP_019194044.1_CN	itf02g11640.t1_RNL	0.0670383	0.145617	0.460374
788	XP_019162468.1_CN	itf15g22800.t1_N	0.0995696	0.0882242	1.1286
789	XP_019162360.1_CNL	itf09g07950.t1_CNL	0.0362835	0.0919013	0.394809
790	XP_019179596.1_CNL	itf09g25590.t1_CNL	0.0828821	0.150984	0.548947
791	XP_019181972.1_N	itf09g24950.t1_CNL	0.102854	0.204293	0.503466
792	XP_019151302.1_CNL	itf09g15940.t1_RNL	0.0407354	0.189831	0.214588
793	XP_019164294.1_CNL	itf09g24980.t1_CNL	0.0994638	0.181832	0.547011
794	XP_019164317.1_CNL	itf09g24850.t1_CNL	0.119443	0.197869	0.603648
795	XP_019164374.1_CNL	itf09g24790.t1_CNL	0.114678	0.205755	0.557351
796	XP_019176393.1_RN	itf12g05370.t1_RNL	0.0927209	0.102835	0.901646
797	XP_019151055.1_TNL	itf12g21480.t1_TN	0.149896	0.257297	0.58258
798	XP_019151350.1_TN	itf12g21200.t1_TN	0.0391208	0.0890666	0.439231
799	XP_019178872.1_CN	itf10g05550.t1_N	0.0600106	0.129527	0.463306
800	XP_019178945.1_TNL	itf10g05780.t1_TNL	0.0279527	0.140566	0.198858
801	XP_019164733.1_N	itf14g03840.t1_NL	0.0715192	0.164277	0.435359
802	XP_019164550.1_CN	itf14g02290.t1_CN	0.0730247	0.177375	0.411697
803	XP_019164861.1_CN	itf14g02120.t1_CNL	0.0170553	0.220511	0.0773446
804	XP_019164859.1_CN	itf14g02110.t1_CN	0.0212002	0.225809	0.0938856
805	XP_019164823.1_CN	itf14g02090.t1_CNL	0.0351579	0.170272	0.20648
806	XP_019164822.1_N	itf14g02030.t1_NL	0.121578	0.151086	0.804691
807	XP_019164696.1_CN	itf14g01630.t1_NL	0.123418	0.768935	0.160506
808	XP_019164695.1_CN	itf14g01620.t1_CNL	0.0709943	0.141586	0.501422
809	XP_019164693.1_CNL	itf14g01610.t1_CNL	0.0844992	0.103073	0.819797
810	XP_019171304.1_CN	itf14g00270.t1_CNL	0.0211872	0.128045	0.165466
811	XP_019171307.1_N	itf14g00250.t1_NL	0.116914	0.248138	0.471164
812	XP_019163565.1_CN	itf14g04720.t1_CN	0.0725012	0.124098	0.584224
813	XP_019170718.1_CN	itf07g22370.t1_CN	0.048288	0.174812	0.276228
814	XP_019170555.1_N	itf07g22410.t1_N	0.231499	0.267433	0.865632
815	XP_019170835.1_CN	itf07g22420.t1_CN	0.151343	0.299234	0.505768
816	XP_019170557.1_CN	itf07g22440.t1_CN	0.16098	0.232184	0.693327
817	XP_019155417.1_TN	itf07g02520.t1_TNL	0.230292	0.375536	0.613236
818	XP_019149941.1_N	itf07g12590.t1_NL	0.292835	0.604092	0.484753
819	XP_019149906.1_TNL	itf07g20970.t2_TNL	0.146271	0.312853	0.467538
820	XP_019160265.1_CN	itf07g07910.t1_CNL	0.0260607	0.162464	0.160409
821	XP_019160267.1_CN	itf07g07880.t1_CNL	0.17609	0.262147	0.671724
822	XP_019160337.1_CNL	itf07g07830.t1_CN	0.0601121	0.14765	0.407125
823	XP_019155381.1_TNL	itf07g02520.t1_TNL	0.163175	0.214296	0.761448
824	XP_019160083.1_CN	itf07g07900.t1_CNL	0.05575	0.145314	0.383652
825	XP_019160187.1_CN	itf07g07860.t1_CN	0.108989	0.142002	0.767521
826	XP_019158859.1_N	itf11g05970.t1_CNL	0.235594	0.389708	0.604541
827	XP_019154256.1_N	itf11g20430.t3_CNL	0.0744921	0.227031	0.328115
828	XP_019154289.1_CN	itf11g20510.t1_CNL	0.0936473	0.15412	0.607624
829	XP_019154288.1_CN	itf11g20570.t1_CN	0.0825495	0.143419	0.575581
830	XP_019154380.1_N	itf11g20650.t1_N	0.0948202	0.190597	0.497489
831	XP_019164460.1_CN	itf11g20670.t1_CN	0.222044	0.440315	0.504284
832	XP_019164465.1_CN	itf11g20490.t1_NL	0.128849	0.215762	0.597183
833	XP_019164473.1_CN	itf11g20320.t1_N	0.10396	0.18854	0.551394
834	XP_019164494.1_N	itf11g20290.t1_N	0.15363	0.300106	0.511919
835	XP_019154269.1_CN	itf11g20660.t1_NL	0.126687	0.191119	0.66287
836	XP_019154278.1_N	itf11g20610.t1_NL	0.150763	0.176155	0.855855
837	XP_019154389.1_N	itf11g20600.t1_NL	0.137336	0.266292	0.515734
838	XP_019154379.1_N	itf11g20590.t1_N	0.0826096	0.155544	0.531102
839	XP_019154378.1_N	itf11g20570.t1_CN	0.0815174	0.140034	0.582127
840	itb01g24330.t1_RNL	itf01g24580.t1_RNL	0.0168641	0.0722	0.233575
841	itb01g33810.t1_RNL	itf01g33990.t1_RNL	0.00205304	0.0351049	0.0584829
842	itb01g10030.t1_TN	itf01g18600.t1_TN	0.00263216	0.0302537	0.087003
843	itb01g07470.t1_CNL	itf01g20080.t1_NL	0.1053	0.149133	0.706085
844	itb01g07800.t1_CNL	itf01g19690.t1_NL	0.0327001	0.0403304	0.810806
845	itb10g14350.t1_NL	itf10g13880.t1_CNL	0.0260471	0.040523	0.642773
846	itb10g01210.t1_CNL	itf10g01290.t1_NL	0.134857	0.159899	0.843388
847	itb10g06300.t1_NL	itf10g05550.t1_N	0.0483136	0.0819816	0.589323
848	itb10g06510.t1_TNL	itf10g05780.t1_TNL	0.00629815	0.0718433	0.0876651
849	itb11g06190.t1_CNL	itf11g05970.t1_CNL	0.0347292	0.0910326	0.381503
850	itb11g21750.t1_CNL	itf11g20080.t1_N	0.0113171	0.0180297	0.627691
851	itb11g21990.t1_N	itf11g20280.t1_N	0.0774903	0.128448	0.603282
852	itb11g22020.t1_N	itf11g20310.t1_NL	0.12948	0.188943	0.685289
853	itb11g22150.t1_N	itf11g20450.t1_NL	0.0685184	0.097927	0.699689
854	itb11g22170.t1_N	itf11g20480.t1_N	0.00882769	0.0158265	0.557779
855	itb11g22260.t1_CN	itf11g20510.t1_CNL	0.0121269	0.0328434	0.369235
856	itb11g22320.t1_N	itf11g20580.t1_NL	0.0923445	0.230002	0.401495
857	itb11g22400.t1_CN	itf11g20650.t1_N	0.0337682	0.0568494	0.593995
858	itb11g22410.t2_CNL	itf11g20660.t1_NL	0.0846903	0.153611	0.551331
859	itb11g22860.t1_N	itf11g21040.t1_NL	0.018733	0.0470538	0.398118
860	itb12g05680.t1_RNL	itf12g05370.t1_RNL	0.186217	0.250247	0.744134
861	itb13g25560.t1_N	itf13g21940.t2_NL	0.0273121	0.0393447	0.694174
862	itb13g16550.t1_CNL	itf13g12870.t1_CNL	0.0118952	0.0556815	0.213629
863	itb13g17870.t1_NL	itf13g14120.t1_NL	0.118634	0.136029	0.872126
864	itb13g17890.t1_CNL	itf13g14140.t1_CNL	0.085127	0.0858555	0.991515
865	itb13g01020.t1_NL	itf13g00800.t1_NL	0.0800373	0.0883373	0.906042
866	itb13g01070.t1_N	itf13g00810.t1_N	0.0773103	0.143362	0.539265
867	itb13g01200.t1_N	itf13g00960.t1_CNL	0.0859828	0.134808	0.637815
868	itb13g01280.t1_CN	itf13g01010.t1_CN	0.0481419	0.060065	0.801496
869	itb13g01960.t1_CNL	itf13g01450.t1_CN	0.0938352	0.115213	0.814449
870	itb13g02050.t1_CN	itf13g01480.t1_CN	0.00383709	0.015057	0.254838
871	itb13g02110.t1_NL	itf13g01590.t1_NL	0.0189183	0.0237296	0.797246
872	itb13g02190.t1_CNL	itf13g01680.t1_CNL	0.00796791	0.00637708	1.24946
873	itb13g02240.t1_CNL	itf13g01700.t1_CN	0.0711097	0.126396	0.562593
874	itb13g02280.t1_NL	itf13g01720.t1_CNL	0.0962898	0.153034	0.629205
875	itb13g02300.t1_CNL	itf13g01730.t1_CNL	0.0286716	0.0188447	1.52147
876	itb13g02550.t1_CNL	itf13g01960.t1_CNL	0.0308848	0.0457459	0.675138
877	itb13g02730.t1_CN	itf13g02100.t1_CNL	0.0795482	0.087809	0.905923
878	itb13g02820.t1_CNL	itf13g02110.t1_NL	0.227059	0.272851	0.832173
879	itb13g03390.t1_CNL	itf13g02410.t1_CN	0.0607247	0.0863979	0.702849
880	itb13g03660.t1_CNL	itf13g02540.t1_CNL	0.0477676	0.0561355	0.850933
881	itb13g03700.t1_N	itf13g02550.t1_CN	0.0723339	0.14667	0.493173
882	itb13g05440.t1_CNL	itf13g03690.t1_CNL	0.0603709	0.0830134	0.727243
883	itb13g05470.t1_CNL	itf13g03710.t1_CNL	0.111985	0.105313	1.06335
884	itb13g05490.t1_CNL	itf13g03750.t1_CNL	0.128028	0.173557	0.737673
885	itb13g05740.t1_NL	itf13g03980.t1_CNL	0.147676	0.237758	0.62112
886	itb14g01700.t1_CNL	itf14g01610.t1_CNL	0.147385	0.244815	0.602026
887	itb14g01720.t1_CNL	itf14g01630.t1_NL	0.00536355	0.0717939	0.0747076
888	itb14g01730.t1_CNL	itf14g01640.t1_CNL	0.0113089	0.0769676	0.146931
889	itb14g02080.t1_NL	itf14g02030.t1_NL	0.19545	0.395018	0.494788
890	itb14g02100.t1_CNL	itf14g02080.t1_CNL	0.0131319	0.0509992	0.257493
891	itb14g02120.t1_CNL	itf14g02090.t1_CNL	0.00631404	0.0596021	0.105937
892	itb14g02140.t1_CN	itf14g02110.t1_CN	0.00584063	0.0895383	0.0652305
893	itb14g02150.t1_CNL	itf14g02120.t1_CNL	0.00481446	0.118048	0.040784
894	itb14g04020.t1_NL	itf14g03840.t1_NL	0.0764363	0.108327	0.70561
895	itb14g04080.t1_NL	itf14g03860.t1_N	0.156969	0.216334	0.725589
896	itb14g04100.t1_NL	itf14g03870.t1_NL	0.0889292	0.0943786	0.94226
897	itb14g04730.t1_CNL	itf14g04500.t1_CNL	0.0163196	0.0327776	0.497888
898	itb14g04810.t1_NL	itf14g04520.t1_CNL	0.0849385	0.195912	0.433555
899	itb14g05120.t1_NL	itf14g04850.t1_CNL	0.0483028	0.118758	0.406734
900	itb14g12180.t1_NL	itf14g08270.t1_NL	0.0302745	0.08866	0.341467
901	itb15g00170.t1_CN	itf15g00150.t1_CN	0.0499344	0.0547583	0.911906
902	itb15g11010.t1_NL	itf15g10700.t2_CNL	0.0768661	0.11934	0.644092
903	itb15g11060.t1_NL	itf15g10780.t1_CNL	0.148609	0.28222	0.52657
904	itb15g11180.t1_NL	itf15g10850.t1_CNL	0.082361	0.107411	0.766781
905	itb15g11210.t1_NL	itf15g10880.t1_CNL	0.0934232	0.161044	0.580111
906	itb15g19060.t1_CNL	itf15g18380.t1_CN	0.1168	0.220328	0.530117
907	itb15g19100.t1_NL	itf15g18510.t1_CNL	0.0134882	0.0313394	0.43039
908	itb15g22130.t1_TNL	itf15g21480.t3_TN	0.0919655	0.160257	0.573863
909	itb15g22720.t1_NL	itf15g21910.t1_NL	0.0653298	0.0690189	0.946549
910	itb15g22780.t1_N	itf15g21970.t1_N	0.274366	0.396096	0.692675
911	itb15g22790.t1_N	itf15g21980.t1_CN	0.132789	0.135093	0.982946
912	itb15g22850.t1_CNL	itf15g22000.t1_CN	0.13112	0.229246	0.571964
913	itb15g22980.t1_N	itf15g22050.t1_N	0.043234	0.103468	0.41785
914	itb15g23280.t1_CNL	itf15g22190.t1_CNL	0.0186902	0.07459	0.250573
915	itb15g23380.t1_NL	itf15g22420.t1_N	0.0571705	0.0810647	0.705245
916	itb15g23430.t1_NL	itf15g22460.t1_CNL	0.0766334	0.174994	0.43792
917	itb15g23450.t1_NL	itf15g22510.t1_CN	0.178555	0.171257	1.04261
918	itb15g23700.t1_CN	itf15g22800.t1_N	0.40214	0.443792	0.906145
919	itb15g16600.t1_TN	itf15g17060.t2_TN	0.015658	0.0255398	0.613082
920	itb15g16600.t3_TN	itf15g17060.t1_TN	0.0167094	0.0284529	0.587263
921	itb02g07080.t2_RNL	itf02g11630.t1_RNL	0.0138966	0.0743438	0.186924
922	itb02g14470.t1_N	itf02g17590.t1_N	0.040417	0.0981805	0.41166
923	itb03g21110.t1_CNL	itf03g20420.t1_CNL	0.0309885	0.0511576	0.605746
924	itb03g21150.t1_CNL	itf03g20470.t1_NL	0.107672	0.130943	0.822283
925	itb03g21180.t1_NL	itf03g20480.t1_CN	0.282863	0.612613	0.461733
926	itb03g21200.t2_CNL	itf03g20500.t1_CNL	0.0634231	0.081284	0.780266
927	itb03g21610.t1_NL	itf03g20950.t1_NL	0.0231232	0.0654503	0.353294
928	itb03g21620.t1_NL	itf03g20960.t1_N	0.0240842	0.0415871	0.579128
929	itb03g21660.t2_CNL	itf03g21020.t1_CNL	0.01649	0.0519159	0.317629
930	itb03g22340.t1_CN	itf03g21700.t1_N	0.0895737	0.149983	0.597224
931	itb03g22360.t1_CNL	itf03g21730.t1_CN	0.11154	0.114991	0.969991
932	itb03g22430.t1_CNL	itf03g21770.t1_CNL	0.00736063	0.0931757	0.0789973
933	itb03g22640.t1_CN	itf03g22030.t1_CN	0.0523346	0.0512941	1.02029
934	itb03g22650.t1_CN	itf03g22050.t1_CN	0.0430716	0.114979	0.374605
935	itb03g22670.t1_N	itf03g22060.t1_N	0.0587795	0.0910667	0.645456
936	itb03g25530.t1_NL	itf03g27310.t1_NL	0.0160173	0.0482062	0.332267
937	itb03g28160.t1_N	itf03g12490.t1_CN	0.0166569	0.0478132	0.348375
938	itb04g33940.t2_CN	itf04g34220.t1_CNL	0.0186133	0.0576691	0.322759
939	itb04g33950.t1_CNL	itf04g34230.t1_CNL	0.00637103	0.0304429	0.209278
940	itb04g34000.t1_CNL	itf04g34280.t1_CNL	0.00850229	0.0251245	0.338407
941	itb04g00570.t1_NL	itf04g00730.t1_CN	0.0412073	0.0917823	0.448968
942	itb04g00760.t1_CN	itf04g00920.t1_CN	0.0415395	0.0850352	0.488498
943	itb04g01340.t1_N	itf04g01400.t1_N	0.1135	0.146927	0.772489
944	itb04g04590.t2_CNL	itf04g04430.t1_CNL	0.00941998	0.0396837	0.237376
945	itb04g04620.t1_CNL	itf04g04450.t1_CNL	0.00908689	0.028187	0.322378
946	itb04g05540.t1_CN	itf04g05380.t1_CNL	0.0931893	0.164854	0.565283
947	itb04g05570.t1_NL	itf04g05400.t1_CN	0.125813	0.18395	0.683953
948	itb04g05670.t1_NL	itf04g05490.t1_CNL	0.0913732	0.146263	0.624718
949	itb04g07530.t1_NL	itf04g07270.t1_NL	0.0226331	0.0524932	0.431163
950	itb04g14020.t1_NL	itf04g13460.t1_CNL	0.0647275	0.109503	0.591105
951	itb04g09280.t1_CNL	itf04g08290.t1_CNL	0.00443788	0.0640347	0.0693043
952	itb04g09700.t1_NL	itf04g08640.t1_NL	0.0579167	0.142239	0.40718
953	itb04g12140.t1_CNL	itf04g10180.t1_CNL	0.0516321	0.0737629	0.699974
954	itb04g12250.t1_NL	itf04g10060.t1_CNL	0.110612	0.163325	0.67725
955	itb04g12370.t1_NL	itf04g10020.t1_CNL	0.218841	0.332196	0.658769
956	itb05g12110.t1_CNL	itf05g11580.t1_CN	0.00903898	0.0354143	0.255235
957	itb05g05980.t1_CNL	itf05g06500.t1_CNL	0.0356064	0.069228	0.514336
958	itb05g06010.t1_NL	itf05g06510.t1_CNL	0.0187366	0.0421922	0.444077
959	itb06g08030.t1_NL	itf06g09970.t1_N	0.0450934	0.0885806	0.509067
960	itb06g08030.t3_NL	itf06g10050.t1_NL	0.0577487	0.0609718	0.947138
961	itb06g10170.t1_NL	itf06g12150.t1_CNL	0.0907642	0.0923958	0.982341
962	itb06g10190.t1_CNL	itf06g12260.t1_N	0.20789	0.234294	0.887305
963	itb06g11630.t1_NL	itf06g13610.t1_NL	0.037171	0.125054	0.297238
964	itb06g14150.t1_CN	itf06g15880.t1_CN	0.0893727	0.155379	0.575192
965	itb06g18980.t1_CNL	itf06g20590.t1_CNL	0.00426121	0.0454749	0.0937047
966	itb06g03940.t1_NL	itf06g06580.t1_NL	0.04623	0.137428	0.336395
967	itb06g01870.t1_CNL	itf06g03570.t1_NL	0.00968597	0.0613427	0.157899
968	itb07g02680.t1_TNL	itf07g02520.t1_TNL	0.103887	0.131528	0.789842
969	itb07g07970.t1_CNL	itf07g07830.t1_CN	0.0300748	0.118422	0.253964
970	itb07g07980.t1_CN	itf07g07860.t1_CN	0.0925613	0.153265	0.603928
971	itb07g08030.t1_N	itf07g07880.t1_CNL	0.244632	0.35968	0.680138
972	itb07g08130.t1_N	itf07g07900.t1_CNL	0.00913578	0.0410988	0.222288
973	itb07g08140.t1_CNL	itf07g07910.t1_CNL	0.00776047	0.0829799	0.0935223
974	itb07g23050.t1_CN	itf07g22370.t1_CN	0.0334924	0.113483	0.295131
975	itb07g23060.t1_CNL	itf07g22390.t1_CN	0.128012	0.188864	0.677803
976	itb07g23100.t1_CNL	itf07g22470.t1_CN	0.0270034	0.0471909	0.572217
977	itb07g15040.t1_NL	itf07g12590.t1_NL	0.260391	0.583154	0.446522
978	itb07g11570.t1_N	itf07g09670.t1_N	0.0194126	0.0610019	0.318229
979	itb07g02730.t1_TN	itf07g02520.t1_TNL	0.145609	0.211008	0.690062
980	itb09g08620.t1_CNL	itf09g07950.t1_CNL	0.0148124	0.0473305	0.312958
981	itb09g16940.t1_RNL	itf09g15940.t1_RNL	0.0128104	0.0650302	0.196991
982	itb09g17390.t2_TNL	itf09g16380.t1_TNL	0.00806821	0.033146	0.243414
983	itb09g18660.t1_NL	itf09g17780.t1_N	0.100576	0.199162	0.504993
984	itb09g28340.t1_CNL	itf09g24810.t1_CN	0.0295146	0.080627	0.366063
985	itb09g28380.t1_CNL	itf09g24870.t1_NL	0.0338531	0.030038	1.12701
986	itb09g28520.t1_CNL	itf09g24950.t1_CNL	0.101292	0.163187	0.62071
987	itb09g29380.t1_NL	itf09g25590.t1_CNL	0.0813457	0.14852	0.54771
